# Supplementary material for: 1α,6β,7β,14β,15β-Penta­hydr­oxy-7α,20-ep­oxy-ent-kaur-16-ene
Source: Acta Crystallogr Sect E Struct Rep Online. 2009 Dec 12;66(Pt 1):o103. doi: 10.1107/S1600536809052490 (PMC2980239; doi:10.1107/S1600536809052490)
Supplement: Supplementary file 2 [file e-66-0o103-Isup2.hkl]

# 
# h,k,l, Fc-squared, Fo-squared, sigma(Fo-squared) and status flag 
# 
data_I
_shelx_title ' BO443 in P2(1)2(1)2(1)' 
_shelx_refln_list_code          4 
_shelx_F_calc_maximum      205.52 
_exptl_crystal_F_000       792.00 
_reflns_d_resolution_high  0.7704 
 
loop_ 
 _symmetry_equiv_pos_as_xyz 
 'x, y, z' 
 '-x+1/2, -y, z+1/2' 
 '-x, y+1/2, -z+1/2' 
 'x+1/2, -y+1/2, -z' 
 
_cell_length_a     8.0007 
_cell_length_b    10.7161 
_cell_length_c    20.7759 
_cell_angle_alpha  90.000 
_cell_angle_beta   90.000 
_cell_angle_gamma  90.000 
 
_shelx_F_squared_multiplier     1.000 
 
loop_ 
 _refln_index_h 
 _refln_index_k 
 _refln_index_l 
 _refln_F_squared_calc 
 _refln_F_squared_meas 
 _refln_F_squared_sigma 
 _refln_observed_status 
   2   0   0     2434.05     2294.40     22.77 o 
   4   0   0       14.71       21.34      3.28 o 
   6   0   0     1836.28     1790.45     24.52 o 
   8   0   0      279.30      310.41     15.32 o 
  10   0   0      897.63      910.16     20.95 o 
   1   1   0      631.24      604.88      6.48 o 
   2   1   0      181.48      165.70      2.58 o 
   3   1   0     1166.65     1215.04      8.90 o 
   4   1   0     3077.77     3190.43     25.65 o 
   5   1   0      360.51      364.49     12.49 o 
   6   1   0       79.17       84.92      6.82 o 
   7   1   0     2211.52     2170.38     33.23 o 
   8   1   0       26.47       28.49      4.15 o 
   9   1   0       29.42       35.87      5.28 o 
  10   1   0        0.56        5.00      3.62 o 
   0   2   0    42238.77    42858.29    299.70 o 
   1   2   0     2436.56     2468.57     12.10 o 
   2   2   0     1462.97     1353.18      9.38 o 
   3   2   0       26.42       27.70      2.12 o 
   4   2   0      109.33       95.83      6.04 o 
   5   2   0     1737.19     1791.96     18.28 o 
   6   2   0     1515.25     1522.87     18.89 o 
   7   2   0      262.72      268.83     10.26 o 
   8   2   0       14.96       17.45      3.77 o 
   9   2   0       14.39        8.05      3.34 o 
  10   2   0      194.95      206.19     12.86 o 
   1   3   0    16349.58    17294.79     71.88 o 
   2   3   0     1613.22     1461.93     13.47 o 
   3   3   0     2075.13     2115.25     14.05 o 
   4   3   0       66.49       71.82      3.91 o 
   5   3   0     1288.19     1314.86     13.91 o 
   6   3   0      565.71      563.78     10.51 o 
   7   3   0      397.39      374.93      9.76 o 
   8   3   0      114.43      119.52      9.39 o 
   9   3   0      245.49      257.52     11.28 o 
  10   3   0       37.75       26.05      5.43 o 
   0   4   0       79.38      121.42      5.36 o 
   1   4   0     1675.36     1730.69      8.91 o 
   2   4   0       33.22       23.18      1.67 o 
   3   4   0      202.76      191.69      3.59 o 
   4   4   0      253.78      260.58      5.02 o 
   5   4   0       31.04       25.83      4.12 o 
   6   4   0     4471.64     4537.80     53.62 o 
   7   4   0       36.45       36.30      4.54 o 
   8   4   0        5.91        8.36      3.13 o 
   9   4   0      136.29      149.86     10.78 o 
   1   5   0      773.79      899.34      5.19 o 
   2   5   0     2447.23     2644.73     15.59 o 
   3   5   0       14.53        9.62      1.46 o 
   4   5   0       16.27        9.80      2.40 o 
   5   5   0      910.14      869.02     11.47 o 
   6   5   0      240.15      236.02      9.02 o 
   7   5   0        1.17        4.48      2.60 o 
   8   5   0       54.38       58.17      8.42 o 
   9   5   0      130.02      139.88      8.71 o 
   0   6   0     1726.67     2014.72     32.36 o 
   1   6   0      395.50      374.13      4.19 o 
   2   6   0     1455.46     1507.21     15.97 o 
   3   6   0       14.14       17.36      2.12 o 
   4   6   0     1591.22     1620.19     19.90 o 
   5   6   0        1.56        8.53      5.17 o 
   6   6   0       55.96       52.36      5.55 o 
   7   6   0       55.16       49.29      5.38 o 
   8   6   0       52.76       59.19      7.24 o 
   9   6   0        0.00        7.53      4.11 o 
   1   7   0      267.53      274.53      8.95 o 
   2   7   0      192.20      163.02      3.17 o 
   3   7   0        6.37       12.21      2.95 o 
   4   7   0      111.58       91.69      5.16 o 
   5   7   0     1452.76     1340.70     14.87 o 
   6   7   0      163.62      141.33      6.54 o 
   7   7   0       69.95       66.94      7.17 o 
   8   7   0      275.98      289.19     13.12 o 
   0   8   0      461.51      476.76     17.77 o 
   1   8   0       60.42       73.41     11.67 o 
   2   8   0      125.86      134.00      2.14 o 
   3   8   0        0.18        4.77      2.23 o 
   4   8   0       93.93      107.58      4.36 o 
   5   8   0      422.48      392.16      7.58 o 
   6   8   0      106.86      106.75      5.62 o 
   7   8   0       24.66       26.01      5.51 o 
   8   8   0        0.06        4.76      3.60 o 
   1   9   0     1072.72     1112.29     19.91 o 
   2   9   0      187.41      182.76     10.33 o 
   3   9   0      292.97      263.79      4.74 o 
   4   9   0      571.19      536.64      7.58 o 
   5   9   0        2.18        4.37      2.32 o 
   6   9   0      102.79      118.17     12.83 o 
   7   9   0        0.49        4.66      8.89 o 
   0  10   0      465.09      420.37     18.55 o 
   1  10   0        8.03       14.20      6.09 o 
   2  10   0        0.17        6.64      4.52 o 
   3  10   0       60.93       57.85      9.86 o 
   4  10   0      376.30      339.65     11.66 o 
   5  10   0      587.40      566.24     25.11 o 
   6  10   0      337.94      334.39     22.61 o 
   7  10   0      494.18      515.16     26.06 o 
   1  11   0      219.78      237.00     10.42 o 
   2  11   0        0.83        9.42      7.21 o 
   3  11   0      162.37      150.04      8.89 o 
   4  11   0       37.75       36.06     12.08 o 
   5  11   0      161.57      167.00     17.08 o 
   6  11   0       73.31       68.60     17.47 o 
   0  12   0        5.75       12.86      9.32 o 
   1  12   0       11.69       12.95      6.57 o 
   2  12   0      136.11      127.91      8.98 o 
   3  12   0        2.53       14.34      5.83 o 
   4  12   0      132.92      116.27     14.24 o 
   5  12   0        0.09       -3.97      8.46 o 
   1  13   0        6.80       11.43      5.59 o 
   2  13   0       57.29       37.57     18.21 o 
   3  13   0      231.21      240.90     20.54 o 
   2   0   1     7573.22     7674.69     25.05 o 
   3   0   1     1093.52     1145.47     10.41 o 
   4   0   1      197.07      195.66      5.22 o 
   5   0   1       45.84       47.12      4.18 o 
   6   0   1      554.91      538.27     10.21 o 
   7   0   1      174.95      169.09      7.92 o 
   8   0   1      109.33       94.05      6.97 o 
   9   0   1        1.22        6.65      3.58 o 
  10   0   1       23.77       33.70      5.91 o 
   1   1   1    19865.94    20006.60    141.07 o 
   2   1   1      480.95      466.36      3.55 o 
   3   1   1     1676.90     1691.29      6.88 o 
   4   1   1       90.01       89.24      2.73 o 
   5   1   1      306.75      298.57      6.25 o 
   6   1   1     1081.50     1113.82     11.09 o 
   7   1   1     1961.08     1935.98     12.76 o 
   8   1   1      101.04       94.25      5.04 o 
   9   1   1        5.07        6.69      1.94 o 
  10   1   1        3.63        8.36      2.89 o 
   0   2   1        2.42        2.30      0.45 o 
   1   2   1     1477.01     1420.42      7.09 o 
   2   2   1     2616.67     2563.90      8.45 o 
   3   2   1       77.34       75.49      1.71 o 
   4   2   1      343.00      314.08      3.77 o 
   5   2   1     1147.38     1186.48      9.20 o 
   6   2   1      847.01      813.91      9.71 o 
   7   2   1      111.22      129.54      5.44 o 
   8   2   1      271.99      269.86      7.27 o 
   9   2   1      339.81      343.45      8.37 o 
  10   2   1       34.64       28.54      4.06 o 
   0   3   1     6678.22     6710.02     26.99 o 
   1   3   1      122.98      104.41      1.47 o 
   2   3   1      544.25      558.11      3.16 o 
   3   3   1      140.72      124.66      2.96 o 
   4   3   1      447.40      432.98      4.34 o 
   5   3   1      837.42      824.14      7.65 o 
   6   3   1     1049.05     1050.15      9.40 o 
   7   3   1     1584.48     1615.09     12.58 o 
   8   3   1       62.29       57.58      4.27 o 
   9   3   1       85.23       74.13      4.23 o 
  10   3   1      190.71      189.75      7.44 o 
   0   4   1      243.79      269.00      3.48 o 
   1   4   1      105.49       96.58      1.35 o 
   2   4   1     5620.42     6060.73     26.33 o 
   3   4   1       90.99       74.56      2.10 o 
   4   4   1      298.50      304.11      4.07 o 
   5   4   1      118.78      115.79      5.88 o 
   6   4   1       26.06       24.05      3.06 o 
   7   4   1      135.94      128.03      5.52 o 
   8   4   1      298.38      296.01      9.13 o 
   9   4   1       23.76       23.18      3.34 o 
   0   5   1      697.58      767.71     10.93 o 
   1   5   1      633.81      643.98      3.15 o 
   2   5   1      628.26      603.48      3.86 o 
   3   5   1       14.14       16.57      1.13 o 
   4   5   1       98.09      101.47      4.43 o 
   5   5   1      732.90      727.84      7.56 o 
   6   5   1      191.04      187.64      7.92 o 
   7   5   1      110.38       93.83      6.28 o 
   8   5   1      182.04      179.38      7.61 o 
   9   5   1       13.79       18.05      4.96 o 
   0   6   1      432.93      478.94     11.07 o 
   1   6   1      278.05      297.25      3.59 o 
   2   6   1      874.74      952.90      5.80 o 
   3   6   1      770.96      751.30      6.45 o 
   4   6   1      904.80      876.83      8.77 o 
   5   6   1     2007.61     1912.57     25.33 o 
   6   6   1      230.50      232.54      6.28 o 
   7   6   1       55.54       55.17      4.41 o 
   8   6   1       72.89       66.20      4.89 o 
   9   6   1       63.13       64.88      5.31 o 
   0   7   1      361.57      366.15     10.13 o 
   1   7   1      491.27      507.32      8.16 o 
   2   7   1       13.25       10.73      1.00 o 
   3   7   1      408.04      440.94      4.67 o 
   4   7   1       48.30       49.18      2.90 o 
   5   7   1      177.18      176.03      5.18 o 
   6   7   1       34.64       34.34      2.99 o 
   7   7   1       61.59       59.63      4.23 o 
   8   7   1       61.08       51.49      3.95 o 
   0   8   1      104.19      105.06      7.54 o 
   1   8   1      637.46      619.40     12.51 o 
   2   8   1     1072.65     1031.49      3.64 o 
   3   8   1      347.36      350.33      3.78 o 
   4   8   1      140.25      126.06      4.23 o 
   5   8   1     1115.33     1099.90      9.00 o 
   6   8   1      497.33      493.42      8.09 o 
   7   8   1       14.07       18.08      3.61 o 
   8   8   1       46.01       51.22      4.31 o 
   0   9   1     1358.05     1330.11     22.85 o 
   1   9   1      202.78      203.17      7.07 o 
   2   9   1     1102.89     1110.85     12.95 o 
   3   9   1       29.77       40.26      2.56 o 
   4   9   1      877.21      801.84      6.37 o 
   5   9   1      158.20      160.26      4.34 o 
   6   9   1      118.90      111.84      6.72 o 
   7   9   1      104.51       86.38     11.88 o 
   0  10   1      135.91      138.12      8.91 o 
   1  10   1      648.52      640.24     10.52 o 
   2  10   1       88.28       98.31      6.97 o 
   3  10   1      230.27      237.08      7.85 o 
   4  10   1      286.06      285.53      9.10 o 
   5  10   1       30.66       33.43      5.58 o 
   6  10   1      168.70      168.31     12.50 o 
   7  10   1      106.83       86.37      9.84 o 
   0  11   1      466.07      471.03     13.69 o 
   1  11   1       79.94       69.19      5.27 o 
   2  11   1      205.15      201.13      8.25 o 
   3  11   1      142.50      125.09      6.75 o 
   4  11   1      283.31      272.76      9.83 o 
   5  11   1      132.52      159.78     15.17 o 
   6  11   1      438.62      474.92     17.98 o 
   0  12   1      420.25      389.46     13.26 o 
   1  12   1      395.04      397.41      9.37 o 
   2  12   1       67.44       64.85      5.90 o 
   3  12   1      150.65      139.26     12.47 o 
   4  12   1      347.41      336.95     15.20 o 
   5  12   1       15.06       15.70      7.75 o 
   0  13   1       43.25       35.95      5.82 o 
   1  13   1      113.40      126.18      6.87 o 
   2  13   1       41.62       37.23      5.15 o 
   3  13   1       41.68       34.82      7.29 o 
   1   0   2      335.71      312.21      5.24 o 
   2   0   2     1035.84     1009.59      7.88 o 
   3   0   2     3187.05     3224.36     17.76 o 
   4   0   2       49.07       49.12      4.24 o 
   5   0   2        3.83        7.15      2.66 o 
   6   0   2      726.70      698.08     12.41 o 
   7   0   2      111.61       99.42      6.76 o 
   8   0   2       81.85       77.25      6.72 o 
   9   0   2        3.46        2.65      3.01 o 
  10   0   2       49.61       49.07      6.13 o 
   1   1   2     2148.18     2080.02      9.10 o 
   2   1   2      948.40      877.56      5.17 o 
   3   1   2      361.63      351.85      2.83 o 
   4   1   2      773.90      772.97      6.22 o 
   5   1   2      227.05      232.75      5.49 o 
   6   1   2      272.73      272.26      6.58 o 
   7   1   2       55.86       53.03      4.16 o 
   8   1   2      279.40      281.02      6.49 o 
   9   1   2        1.71        6.69      2.45 o 
  10   1   2       17.21       13.66      2.99 o 
   0   2   2     1782.26     1773.73      9.49 o 
   1   2   2      688.17      671.51      4.35 o 
   2   2   2     1439.41     1416.65      6.31 o 
   3   2   2      404.84      424.01      3.08 o 
   4   2   2        3.76        5.92      1.63 o 
   5   2   2      998.85      983.78      7.39 o 
   6   2   2     1203.45     1228.81     11.49 o 
   7   2   2      406.04      395.27      7.18 o 
   8   2   2      249.28      239.59      6.29 o 
   9   2   2      126.73      129.98      5.52 o 
  10   2   2       56.88       49.19      4.76 o 
   0   3   2       28.82       27.80      1.27 o 
   1   3   2     2254.31     2308.99      8.36 o 
   2   3   2       46.46       47.21      1.46 o 
   3   3   2      419.42      415.31      3.21 o 
   4   3   2      337.98      336.32      4.44 o 
   5   3   2       99.84       93.22      3.77 o 
   6   3   2      713.83      692.53      8.29 o 
   7   3   2      549.30      536.28      9.13 o 
   8   3   2      153.54      160.11      5.46 o 
   9   3   2        2.75        4.38      1.91 o 
  10   3   2      274.14      297.68      9.42 o 
   0   4   2     1593.64     1739.32      7.95 o 
   1   4   2     1946.00     1934.02      7.92 o 
   2   4   2       62.96       77.05      1.96 o 
   3   4   2      748.81      752.08      5.33 o 
   4   4   2      149.15      142.26      3.53 o 
   5   4   2       83.07       84.55      3.45 o 
   6   4   2      988.09      994.90     10.25 o 
   7   4   2      523.45      540.48      7.43 o 
   8   4   2       64.58       62.80      3.87 o 
   9   4   2      192.79      198.97      7.17 o 
   0   5   2      256.28      338.23      4.44 o 
   1   5   2      736.36      794.72      3.63 o 
   2   5   2     3602.12     3757.78     14.38 o 
   3   5   2      726.88      739.06      4.71 o 
   4   5   2      685.99      717.50      8.10 o 
   5   5   2       93.05       83.01      3.86 o 
   6   5   2      501.00      495.59      7.37 o 
   7   5   2       15.12       14.37      2.36 o 
   8   5   2       37.60       39.54      4.58 o 
   9   5   2       48.74       48.17      4.87 o 
   0   6   2      710.91      789.77     13.64 o 
   1   6   2      240.09      240.01      2.28 o 
   2   6   2      608.98      654.60      4.48 o 
   3   6   2       89.17       93.81      2.34 o 
   4   6   2       64.47       68.29      2.82 o 
   5   6   2       15.62       14.31      2.28 o 
   6   6   2      221.60      213.85      8.49 o 
   7   6   2       35.05       36.78      4.50 o 
   8   6   2      185.80      186.91      8.04 o 
   9   6   2       22.66       18.64      4.42 o 
   0   7   2      137.62      143.18     20.79 o 
   1   7   2       58.72       69.97      1.39 o 
   2   7   2      196.35      181.75      2.42 o 
   3   7   2      109.42      105.51      2.70 o 
   4   7   2       97.27       87.68      3.40 o 
   5   7   2      117.07      108.05      4.44 o 
   6   7   2      222.64      210.96      5.14 o 
   7   7   2       81.37       87.41      6.31 o 
   8   7   2       85.59       84.82      7.38 o 
   0   8   2     1173.26     1205.45     29.55 o 
   1   8   2     1558.70     1530.33     17.80 o 
   2   8   2      251.05      250.47      2.30 o 
   3   8   2      217.76      219.33      3.92 o 
   4   8   2      311.06      301.00      4.83 o 
   5   8   2      323.68      335.30      6.41 o 
   6   8   2       88.36       82.13      4.97 o 
   7   8   2       52.89       46.64      3.64 o 
   8   8   2        8.68       10.85      3.45 o 
   0   9   2     1663.76     1660.73     25.67 o 
   1   9   2      195.88      201.54      6.80 o 
   2   9   2       16.88       17.63      4.45 o 
   3   9   2      258.84      238.56      3.75 o 
   4   9   2      715.32      662.27      6.19 o 
   5   9   2      173.61      171.19      5.25 o 
   6   9   2       24.05       21.38      2.90 o 
   7   9   2      118.98      138.85     12.26 o 
   0  10   2       10.09        7.34      5.47 o 
   1  10   2      235.36      249.86      7.57 o 
   2  10   2      108.04      109.45      6.36 o 
   3  10   2      311.93      330.84      8.03 o 
   4  10   2       78.50       91.37      7.07 o 
   5  10   2      213.91      226.44     11.58 o 
   6  10   2      145.36      163.19     12.67 o 
   7  10   2      276.30      300.66     30.03 o 
   0  11   2      247.81      241.05     10.91 o 
   1  11   2      124.74      128.08      6.78 o 
   2  11   2      334.44      313.11      8.08 o 
   3  11   2       16.69       15.46      4.98 o 
   4  11   2       31.17       33.53      5.63 o 
   5  11   2      174.47      192.75     17.54 o 
   6  11   2        8.87       13.65      8.02 o 
   0  12   2       12.76        8.18      5.29 o 
   1  12   2      181.22      190.92      7.44 o 
   2  12   2      154.94      175.75      7.74 o 
   3  12   2      133.85      140.83      9.57 o 
   4  12   2      164.47      165.90     11.90 o 
   5  12   2      159.71      174.99     13.15 o 
   0  13   2        0.20        6.70      5.21 o 
   1  13   2      160.25      162.03      6.97 o 
   2  13   2      114.68      126.46      8.03 o 
   3  13   2      288.40      297.70     13.89 o 
   1   0   3     5949.93     5885.48     29.20 o 
   2   0   3     1340.03     1339.30     10.93 o 
   3   0   3     3696.71     3547.43     18.49 o 
   4   0   3      192.59      223.32      5.12 o 
   5   0   3      424.00      446.65      8.81 o 
   6   0   3        4.19        6.44      3.42 o 
   7   0   3       45.26       42.55      4.71 o 
   8   0   3      275.43      260.70      9.78 o 
   9   0   3       20.56       30.19      4.53 o 
  10   0   3      144.63      138.54      8.23 o 
   0   1   3      496.84      465.56      2.86 o 
   1   1   3     3617.44     3456.13     14.01 o 
   2   1   3      922.20      899.83      4.29 o 
   3   1   3      817.32      824.77      4.62 o 
   4   1   3      756.31      882.04      8.18 o 
   5   1   3      605.41      620.47      6.60 o 
   6   1   3      397.15      408.67      6.69 o 
   7   1   3      119.47      123.39      4.88 o 
   8   1   3       44.69       49.30      3.56 o 
   9   1   3      186.09      198.48      5.92 o 
  10   1   3      265.34      281.01      8.84 o 
   0   2   3      469.01      460.43      6.86 o 
   1   2   3      885.23      842.17      3.60 o 
   2   2   3     1500.03     1455.31      8.21 o 
   3   2   3     1401.52     1490.55      7.62 o 
   4   2   3     3507.55     3745.42     17.61 o 
   5   2   3       28.87       30.44      2.35 o 
   6   2   3     1369.34     1378.93     12.39 o 
   7   2   3      525.29      533.40      7.01 o 
   8   2   3      208.95      194.54      5.64 o 
   9   2   3       51.58       54.45      4.27 o 
  10   2   3        1.43        5.80      2.54 o 
   0   3   3     1715.91     1633.48      9.93 o 
   1   3   3     1621.76     1602.35      7.59 o 
   2   3   3      315.66      334.34      2.40 o 
   3   3   3     1130.31     1086.29      5.38 o 
   4   3   3      359.12      352.68      4.43 o 
   5   3   3      112.66      119.55      3.71 o 
   6   3   3      943.83      948.47      8.64 o 
   7   3   3      446.51      455.99      7.45 o 
   8   3   3      127.87      125.92      5.40 o 
   9   3   3       22.12       21.20      3.36 o 
  10   3   3      561.07      575.30     12.80 o 
   0   4   3      334.71      338.16      2.93 o 
   1   4   3     1243.20     1295.33      5.69 o 
   2   4   3      413.06      419.05      2.93 o 
   3   4   3      992.61     1031.17      8.38 o 
   4   4   3       98.91       82.30      3.38 o 
   5   4   3      377.86      371.37      5.09 o 
   6   4   3      919.04      893.58      9.21 o 
   7   4   3       39.78       38.34      3.87 o 
   8   4   3       91.69       83.39      4.76 o 
   9   4   3        0.79        6.75      2.81 o 
   0   5   3       42.44       40.76      1.81 o 
   1   5   3      220.99      268.23      2.70 o 
   2   5   3      183.06      174.81      2.40 o 
   3   5   3      119.55      131.58      2.64 o 
   4   5   3       11.93       11.78      1.63 o 
   5   5   3      597.68      581.82      8.87 o 
   6   5   3      315.14      331.81      7.12 o 
   7   5   3      100.46       98.91      6.64 o 
   8   5   3       44.12       40.20      4.46 o 
   9   5   3       29.22       25.18      3.99 o 
   0   6   3     1334.61     1422.89      7.42 o 
   1   6   3     1907.00     1929.65      6.72 o 
   2   6   3      171.62      169.69      2.49 o 
   3   6   3      105.20       92.39      2.41 o 
   4   6   3       22.57       27.35      2.44 o 
   5   6   3      538.09      545.99      6.73 o 
   6   6   3      234.41      230.41      6.03 o 
   7   6   3      311.98      315.39      9.29 o 
   8   6   3      301.85      323.34      8.04 o 
   9   6   3       25.60       23.74      4.15 o 
   0   7   3      592.65      583.61     11.96 o 
   1   7   3      632.33      650.58      3.09 o 
   2   7   3       10.37       11.39      0.97 o 
   3   7   3       31.96       28.74      1.60 o 
   4   7   3      306.75      281.25      4.94 o 
   5   7   3      274.25      257.61      5.50 o 
   6   7   3      205.31      212.14      6.10 o 
   7   7   3      236.22      236.79      7.25 o 
   8   7   3       79.42       84.01      5.48 o 
   0   8   3      291.25      244.81      9.69 o 
   1   8   3     1457.02     1438.88     13.88 o 
   2   8   3      632.86      603.33      4.37 o 
   3   8   3      134.28      142.76      3.00 o 
   4   8   3      295.94      281.02      4.44 o 
   5   8   3       86.14       79.13      4.15 o 
   6   8   3      124.39      124.45      6.40 o 
   7   8   3      158.00      146.01      6.29 o 
   8   8   3       39.13       33.33      4.17 o 
   0   9   3      123.39      116.90      7.76 o 
   1   9   3      935.72      952.31     13.67 o 
   2   9   3      524.83      501.85      9.25 o 
   3   9   3      105.76      106.82      2.81 o 
   4   9   3      109.99      112.34      3.72 o 
   5   9   3      194.53      177.74      5.72 o 
   6   9   3      311.87      321.04     11.15 o 
   7   9   3        0.49        5.00      4.81 o 
   0  10   3      893.13      890.73     22.13 o 
   1  10   3      386.16      393.53      8.54 o 
   2  10   3       19.50       17.54      3.71 o 
   3  10   3       36.20       30.15      4.02 o 
   4  10   3      110.84       99.34      7.94 o 
   5  10   3      196.16      174.92      8.36 o 
   6  10   3       56.73       53.52      8.49 o 
   7  10   3       66.73       50.35      9.22 o 
   0  11   3      247.76      237.22     13.45 o 
   1  11   3        4.20        8.34      4.28 o 
   2  11   3       34.39       42.65      4.73 o 
   3  11   3        9.76       15.69      5.53 o 
   4  11   3       28.09       34.13      5.46 o 
   5  11   3      140.32      125.02      7.78 o 
   6  11   3        2.24       11.00      6.86 o 
   0  12   3        6.46       10.60      5.07 o 
   1  12   3       20.96       23.78      3.81 o 
   2  12   3      152.99      151.80      9.01 o 
   3  12   3       45.09       41.45      5.66 o 
   4  12   3      101.39      124.49     11.62 o 
   5  12   3       65.10       80.50     10.27 o 
   0  13   3      145.16      141.48     11.42 o 
   1  13   3       98.66      115.83      9.75 o 
   2  13   3       27.78       19.89      5.21 o 
   3  13   3       37.59       42.89      5.70 o 
   0   0   4      140.49      129.46      2.56 o 
   1   0   4      231.85      238.98      4.54 o 
   2   0   4      171.70      170.59      3.62 o 
   3   0   4    14678.53    16184.61     89.73 o 
   4   0   4     6648.54     7137.17     59.89 o 
   5   0   4      184.89      172.49      5.82 o 
   6   0   4        9.81       10.79      3.48 o 
   7   0   4       35.53       26.86      4.87 o 
   8   0   4      103.89       97.07      6.10 o 
   9   0   4      266.55      275.35     10.17 o 
  10   0   4      231.12      233.58     18.87 o 
   0   1   4     1030.79      948.89      6.59 o 
   1   1   4     2694.72     2685.45      9.29 o 
   2   1   4      586.37      532.19      2.97 o 
   3   1   4      609.39      596.88      5.77 o 
   4   1   4      382.37      380.57      4.86 o 
   5   1   4      498.94      501.85      5.37 o 
   6   1   4      312.68      350.62      6.18 o 
   7   1   4       98.75      104.08      4.39 o 
   8   1   4       82.01       92.79      4.54 o 
   9   1   4       51.77       52.38      4.16 o 
  10   1   4      186.81      191.80      7.70 o 
   0   2   4       17.82       20.24      1.41 o 
   1   2   4      452.01      427.42      2.91 o 
   2   2   4      683.27      628.89      3.41 o 
   3   2   4     1805.17     1982.39     12.70 o 
   4   2   4     2121.28     2268.03     17.48 o 
   5   2   4       16.50       18.20      2.00 o 
   6   2   4      781.55      841.16      8.15 o 
   7   2   4      176.32      175.02      5.11 o 
   8   2   4       97.50       97.66      4.80 o 
   9   2   4       42.04       46.12      5.35 o 
  10   2   4      221.99      228.93      8.35 o 
   0   3   4     3903.69     4065.80     21.03 o 
   1   3   4     1325.31     1299.20      5.26 o 
   2   3   4      489.95      539.00      3.21 o 
   3   3   4      207.50      202.30      2.69 o 
   4   3   4     1369.71     1423.16     11.81 o 
   5   3   4      788.30      767.93      6.47 o 
   6   3   4      192.70      193.24      5.16 o 
   7   3   4      127.06      117.14      5.36 o 
   8   3   4      334.14      338.50      7.22 o 
   9   3   4       38.06       36.40      4.09 o 
  10   3   4      421.56      439.22     10.67 o 
   0   4   4     2543.25     2688.18     16.05 o 
   1   4   4     1136.14     1196.54      6.71 o 
   2   4   4      783.98      832.80      5.38 o 
   3   4   4     1477.77     1613.23      9.47 o 
   4   4   4      564.32      558.42      5.25 o 
   5   4   4      814.38      772.37      8.86 o 
   6   4   4      118.70      113.64      5.80 o 
   7   4   4       45.40       49.99      3.36 o 
   8   4   4        5.33       11.67      2.99 o 
   9   4   4      502.54      520.16     12.51 o 
   0   5   4      947.14      922.00      7.20 o 
   1   5   4      802.68      886.15      4.81 o 
   2   5   4      300.07      343.85      3.02 o 
   3   5   4      312.44      326.85      3.71 o 
   4   5   4       65.48       67.65      2.80 o 
   5   5   4     1815.86     1782.25     12.91 o 
   6   5   4      339.21      343.32      6.39 o 
   7   5   4      509.38      488.48      8.19 o 
   8   5   4       56.77       48.73      4.56 o 
   9   5   4        9.38        8.51      2.64 o 
   0   6   4       12.76       20.81      1.44 o 
   1   6   4     2203.15     2345.19      7.24 o 
   2   6   4      537.38      605.62      4.28 o 
   3   6   4       23.98       26.31      1.55 o 
   4   6   4       54.68       56.20      2.48 o 
   5   6   4     1217.54     1204.95     10.04 o 
   6   6   4      610.25      593.55      8.04 o 
   7   6   4      287.47      297.26      8.74 o 
   8   6   4      294.02      295.50      9.01 o 
   9   6   4      204.76      208.66      7.97 o 
   0   7   4       40.38       44.38      2.24 o 
   1   7   4      319.23      291.32      2.64 o 
   2   7   4     1002.53     1049.48      6.69 o 
   3   7   4      149.03      154.81      3.87 o 
   4   7   4      473.70      453.80      5.90 o 
   5   7   4      341.57      343.73      7.40 o 
   6   7   4      240.74      234.30      6.67 o 
   7   7   4       43.36       36.75      4.19 o 
   8   7   4      149.98      148.44      8.22 o 
   0   8   4      382.22      352.05      8.74 o 
   1   8   4     1753.13     1650.17      5.53 o 
   2   8   4      405.95      380.79      3.49 o 
   3   8   4      128.33      141.78      4.05 o 
   4   8   4      173.91      169.51      3.80 o 
   5   8   4      230.20      210.68      5.64 o 
   6   8   4       69.93       69.26      5.30 o 
   7   8   4      139.56      147.13      7.57 o 
   8   8   4      274.26      275.76      9.96 o 
   0   9   4      632.35      637.93     15.35 o 
   1   9   4     1191.93     1169.53     14.86 o 
   2   9   4      104.63      105.05      5.07 o 
   3   9   4       22.61       23.18      1.91 o 
   4   9   4      383.16      373.82      5.85 o 
   5   9   4      203.48      208.15      7.31 o 
   6   9   4       25.14       26.23      3.55 o 
   7   9   4       68.48       66.25      8.40 o 
   0  10   4      657.89      654.83     26.86 o 
   1  10   4      258.94      250.66      8.82 o 
   2  10   4      449.99      437.49      8.95 o 
   3  10   4       35.07       37.28      4.29 o 
   4  10   4      135.49      148.32      9.66 o 
   5  10   4      195.61      199.16      9.07 o 
   6  10   4        6.56       11.53      5.30 o 
   7  10   4      134.15      141.20     11.97 o 
   0  11   4       51.01       52.87      7.27 o 
   1  11   4       98.33       98.04      5.97 o 
   2  11   4        4.23        7.57      3.10 o 
   3  11   4       63.11       63.39      7.12 o 
   4  11   4       71.11       80.04      7.76 o 
   5  11   4       75.93       66.14      7.70 o 
   6  11   4      108.13      115.21     12.13 o 
   0  12   4        1.05        2.57      6.04 o 
   1  12   4       22.69       16.29      3.63 o 
   2  12   4        7.04        7.27      5.01 o 
   3  12   4       89.49       76.14      6.91 o 
   4  12   4      185.98      206.31     21.99 o 
   5  12   4       82.64       78.42     10.08 o 
   0  13   4       49.58       60.77      7.08 o 
   1  13   4       19.91       13.15      5.85 o 
   2  13   4       24.50       21.32      5.48 o 
   3  13   4       31.78       33.91      6.39 o 
   1   0   5     1033.92     1050.97      7.29 o 
   2   0   5     1539.67     1492.01     20.92 o 
   3   0   5      489.02      523.05     10.08 o 
   4   0   5      692.54      684.64      7.82 o 
   5   0   5      849.92      829.57     10.43 o 
   6   0   5      305.89      289.69      8.27 o 
   7   0   5      130.00      134.28      6.83 o 
   8   0   5       11.64       11.48      4.87 o 
   9   0   5       22.12       25.09      4.23 o 
  10   0   5      517.35      518.95     20.45 o 
   0   1   5     3543.47     3426.04     18.89 o 
   1   1   5       85.99       92.88      1.45 o 
   2   1   5      686.72      733.91      4.04 o 
   3   1   5     1060.83     1110.94      7.93 o 
   4   1   5     2812.58     3230.75     14.31 o 
   5   1   5     1157.20     1191.46      9.36 o 
   6   1   5       79.68       93.50      3.80 o 
   7   1   5       84.61       89.37      4.38 o 
   8   1   5       82.70       79.47      4.84 o 
   9   1   5      105.01      106.40      5.51 o 
  10   1   5       36.85       34.90      4.50 o 
   0   2   5       48.23       43.99      1.74 o 
   1   2   5     1553.75     1504.31      6.39 o 
   2   2   5      742.09      659.73      3.99 o 
   3   2   5     1890.36     1972.76     10.65 o 
   4   2   5      985.88     1022.14     11.23 o 
   5   2   5      653.24      662.65      6.10 o 
   6   2   5      623.40      607.37      7.34 o 
   7   2   5      458.63      438.15      7.87 o 
   8   2   5       36.05       35.07      3.23 o 
   9   2   5      479.42      502.03      9.58 o 
  10   2   5      241.83      246.99      8.67 o 
   0   3   5      190.14      156.83      2.43 o 
   1   3   5      446.14      464.89      3.38 o 
   2   3   5     1636.37     1741.22     10.82 o 
   3   3   5      819.08      783.24     12.54 o 
   4   3   5      423.67      451.78      4.37 o 
   5   3   5      267.50      266.24      4.39 o 
   6   3   5       54.82       46.33      3.51 o 
   7   3   5      271.15      285.50      7.16 o 
   8   3   5      227.46      236.24      6.42 o 
   9   3   5      201.84      206.72      6.99 o 
   0   4   5       46.33       49.98      2.32 o 
   1   4   5     3011.50     3119.97     15.04 o 
   2   4   5     2371.43     2567.67      9.89 o 
   3   4   5      866.15      893.35      5.62 o 
   4   4   5       63.83       60.62      2.50 o 
   5   4   5      404.36      404.34      5.51 o 
   6   4   5      323.22      293.93      6.72 o 
   7   4   5        5.06        6.34      2.17 o 
   8   4   5       86.47       91.93      5.14 o 
   9   4   5       39.72       34.17      4.30 o 
   0   5   5     2081.39     2073.33     14.13 o 
   1   5   5      458.59      509.24      3.97 o 
   2   5   5     1626.10     1734.07      9.02 o 
   3   5   5      318.83      289.47      3.47 o 
   4   5   5      281.85      281.36      4.07 o 
   5   5   5      630.95      636.59      6.37 o 
   6   5   5      752.83      733.82      7.99 o 
   7   5   5      536.35      541.60      8.82 o 
   8   5   5       87.49       90.59      5.83 o 
   9   5   5       20.79       18.67      3.80 o 
   0   6   5      271.21      259.01      3.18 o 
   1   6   5     1824.57     1924.24     10.05 o 
   2   6   5     1722.54     1811.03      7.52 o 
   3   6   5       71.07       69.75      2.70 o 
   4   6   5      212.49      204.93      3.31 o 
   5   6   5        5.28        5.49      1.86 o 
   6   6   5      466.48      440.99      8.76 o 
   7   6   5        9.11       12.51      2.96 o 
   8   6   5      641.05      643.52     16.69 o 
   9   6   5      235.30      243.38      8.84 o 
   0   7   5       48.15       45.80      3.20 o 
   1   7   5       30.67       27.56      1.33 o 
   2   7   5     1289.82     1292.66     11.03 o 
   3   7   5       55.64       58.82      2.14 o 
   4   7   5      119.14      102.14      4.32 o 
   5   7   5        5.88        8.17      2.51 o 
   6   7   5       39.22       26.66      3.64 o 
   7   7   5       55.84       45.10      4.35 o 
   8   7   5      155.65      163.76      8.46 o 
   0   8   5      285.38      256.51      4.18 o 
   1   8   5      114.24      104.85      1.76 o 
   2   8   5      405.42      398.01      4.29 o 
   3   8   5      211.17      197.02      4.02 o 
   4   8   5       77.61       65.49      3.14 o 
   5   8   5      283.17      270.66      6.26 o 
   6   8   5      163.67      160.44      7.70 o 
   7   8   5       19.59       21.99      3.31 o 
   8   8   5      295.83      322.14     11.66 o 
   0   9   5      806.05      777.44     16.89 o 
   1   9   5     1016.88      957.86      7.22 o 
   2   9   5      183.71      167.63      4.49 o 
   3   9   5       63.67       56.38      2.91 o 
   4   9   5       27.48       34.93      3.23 o 
   5   9   5      149.84      156.07      5.38 o 
   6   9   5       54.55       52.74      4.69 o 
   7   9   5      172.74      173.80     12.83 o 
   0  10   5      533.99      467.21     12.96 o 
   1  10   5       14.04       12.39      3.88 o 
   2  10   5       61.86       66.43      4.86 o 
   3  10   5      592.48      606.98     23.52 o 
   4  10   5       87.33       95.81     10.27 o 
   5  10   5      100.36       99.68      6.96 o 
   6  10   5       22.69       26.15      5.46 o 
   0  11   5      147.58      140.94     10.05 o 
   1  11   5        8.75        5.64      3.14 o 
   2  11   5       46.31       40.53      4.90 o 
   3  11   5      580.63      629.06     16.14 o 
   4  11   5      183.13      196.57      9.28 o 
   5  11   5       22.76       17.48      5.75 o 
   6  11   5      126.03      131.90     15.34 o 
   0  12   5      338.71      343.28     12.93 o 
   1  12   5       52.10       56.01      4.99 o 
   2  12   5      479.25      504.79     15.75 o 
   3  12   5        4.83       11.68      5.46 o 
   4  12   5      241.30      232.98     10.18 o 
   0  13   5      132.44      161.07     10.83 o 
   1  13   5       31.39       29.62      7.24 o 
   2  13   5      211.48      208.99     21.06 o 
   3  13   5      210.37      244.20     33.61 o 
   0   0   6     6596.91     6595.14     34.82 o 
   1   0   6     3371.13     3265.30     25.58 o 
   2   0   6     1338.28     1376.32     12.11 o 
   3   0   6     6198.24     6748.30     86.59 o 
   4   0   6      258.10      280.85      5.36 o 
   5   0   6      387.52      392.90      7.76 o 
   6   0   6       61.36       53.12      4.32 o 
   7   0   6       80.88       68.57      6.13 o 
   8   0   6       99.77      101.78      6.83 o 
   9   0   6      216.30      180.42      9.73 o 
  10   0   6        0.27        8.12      3.79 o 
   0   1   6     7284.96     7542.55     27.23 o 
   1   1   6     2339.82     2267.48     10.55 o 
   2   1   6     1393.61     1304.21      7.55 o 
   3   1   6     1975.23     2045.57     11.78 o 
   4   1   6       34.67       37.68      1.98 o 
   5   1   6      157.04      169.42      4.21 o 
   6   1   6      105.85      113.73      4.05 o 
   7   1   6       17.64       16.63      2.57 o 
   8   1   6       79.13       84.56      4.84 o 
   9   1   6       38.61       34.19      3.49 o 
  10   1   6       26.22       20.95      3.55 o 
   0   2   6     1014.40     1003.42      5.23 o 
   1   2   6     1239.80     1266.05      6.17 o 
   2   2   6     1556.63     1509.51      7.10 o 
   3   2   6      668.99      769.45      4.89 o 
   4   2   6      518.53      567.75      4.97 o 
   5   2   6      142.62      148.72      3.41 o 
   6   2   6       35.51       40.89      3.23 o 
   7   2   6      127.15      125.63      4.94 o 
   8   2   6       96.29       92.92      4.96 o 
   9   2   6       34.19       29.56      3.46 o 
  10   2   6       30.24       33.76      4.40 o 
   0   3   6     1172.47     1181.18      6.99 o 
   1   3   6     2433.56     2443.92      9.33 o 
   2   3   6     2374.35     2449.01     13.60 o 
   3   3   6      436.09      411.75      5.52 o 
   4   3   6      149.38      145.13      3.23 o 
   5   3   6      327.98      331.18      4.94 o 
   6   3   6       79.21       75.68      3.96 o 
   7   3   6      197.50      203.07      5.62 o 
   8   3   6      193.66      201.15      7.87 o 
   9   3   6       46.87       41.27      4.52 o 
   0   4   6     6828.52     7297.01     56.32 o 
   1   4   6     1884.24     1919.13      7.58 o 
   2   4   6       60.63       60.33      1.54 o 
   3   4   6     1242.59     1359.10     15.33 o 
   4   4   6      351.83      345.07      3.26 o 
   5   4   6      908.81      892.61      6.00 o 
   6   4   6      346.20      347.83      6.68 o 
   7   4   6       94.63       99.07      6.06 o 
   8   4   6       58.23       50.15      4.40 o 
   9   4   6      183.79      194.23      8.77 o 
   0   5   6       15.39       21.38      1.90 o 
   1   5   6       68.76       86.25      2.36 o 
   2   5   6       94.90       91.98      2.02 o 
   3   5   6      328.06      328.42      4.55 o 
   4   5   6      142.97      155.10      5.06 o 
   5   5   6      293.10      291.83      4.60 o 
   6   5   6      328.40      316.95      7.10 o 
   7   5   6      223.48      202.79      6.63 o 
   8   5   6      288.84      293.42      9.78 o 
   9   5   6       86.82       92.90      5.98 o 
   0   6   6        0.65        4.44      1.50 o 
   1   6   6     1442.90     1472.07      7.84 o 
   2   6   6      211.26      216.74      2.75 o 
   3   6   6      371.75      376.21      4.24 o 
   4   6   6      128.33      127.68      3.03 o 
   5   6   6     1207.38     1172.67     10.36 o 
   6   6   6       36.68       36.39      3.87 o 
   7   6   6      324.68      334.13      8.14 o 
   8   6   6       99.21       97.59      6.79 o 
   9   6   6        8.29        8.45      3.38 o 
   0   7   6      140.84      151.29      3.17 o 
   1   7   6        0.59        4.07      1.10 o 
   2   7   6       31.89       33.04      1.87 o 
   3   7   6      331.19      318.11      4.87 o 
   4   7   6       45.78       29.07      2.24 o 
   5   7   6      733.30      698.88      8.07 o 
   6   7   6      282.20      258.90      8.78 o 
   7   7   6       53.07       54.70      5.19 o 
   8   7   6      312.06      313.11      9.22 o 
   0   8   6      367.21      367.13      4.87 o 
   1   8   6      413.80      421.10      4.57 o 
   2   8   6       34.06       38.04      1.88 o 
   3   8   6      121.71      107.42      3.03 o 
   4   8   6      340.15      321.19      6.89 o 
   5   8   6      194.48      169.14      5.58 o 
   6   8   6       64.99       71.02      4.36 o 
   7   8   6      166.55      163.94      6.82 o 
   8   8   6       34.95       29.09      3.53 o 
   0   9   6      567.72      554.08     10.25 o 
   1   9   6      379.37      352.50      4.82 o 
   2   9   6      179.66      170.05      4.34 o 
   3   9   6      178.15      166.15      4.63 o 
   4   9   6      568.79      514.04     13.20 o 
   5   9   6       28.16       20.19      2.68 o 
   6   9   6       26.46       18.15      3.06 o 
   7   9   6      126.78      131.73     10.12 o 
   0  10   6       29.78       31.34      5.38 o 
   1  10   6       12.98       13.15      4.48 o 
   2  10   6       26.67       21.11      3.67 o 
   3  10   6       17.24       26.57      6.51 o 
   4  10   6      171.81      178.97      9.06 o 
   5  10   6      148.31      166.55      9.27 o 
   6  10   6      133.29      142.41      8.50 o 
   0  11   6       86.47       76.15      7.72 o 
   1  11   6       47.01       43.40      5.14 o 
   2  11   6       13.24       25.84      8.27 o 
   3  11   6       93.72       82.46      8.11 o 
   4  11   6       13.27       18.10      4.27 o 
   5  11   6       19.86       17.21      4.89 o 
   0  12   6       83.87       81.44     11.56 o 
   1  12   6       81.58       83.87      8.05 o 
   2  12   6      180.01      197.57     18.98 o 
   3  12   6       63.43       52.99      6.35 o 
   4  12   6       91.34       97.26      8.29 o 
   0  13   6        3.03       15.01      9.19 o 
   1  13   6       27.70       31.85      6.33 o 
   2  13   6       37.42       25.31      5.53 o 
   1   0   7       22.87       23.60      1.72 o 
   2   0   7     5882.39     6161.15     37.05 o 
   3   0   7     2715.83     2807.18     17.28 o 
   4   0   7      144.66      142.53      4.85 o 
   5   0   7      820.15      834.45     10.75 o 
   6   0   7      657.15      683.36     12.25 o 
   7   0   7        2.00        3.66      3.23 o 
   8   0   7      168.46      144.51      8.93 o 
   9   0   7       10.12       12.40      3.33 o 
  10   0   7        1.43        6.37      5.28 o 
   0   1   7       82.42       82.59      2.44 o 
   1   1   7     4297.65     4290.73     16.01 o 
   2   1   7     1793.46     1857.56      8.25 o 
   3   1   7     2213.92     2266.74     10.48 o 
   4   1   7      306.03      347.56      4.30 o 
   5   1   7       14.32       21.54      2.19 o 
   6   1   7      257.78      254.90      5.70 o 
   7   1   7      318.85      292.99      5.55 o 
   8   1   7       40.89       42.46      3.32 o 
   9   1   7       50.16       53.06      4.25 o 
  10   1   7       39.90       29.97      4.62 o 
   0   2   7     1497.72     1432.55      6.67 o 
   1   2   7     2127.97     2138.45      7.43 o 
   2   2   7      276.57      265.53      3.27 o 
   3   2   7      237.30      242.72      4.54 o 
   4   2   7      130.92      114.89      2.81 o 
   5   2   7       76.01       86.66      3.03 o 
   6   2   7       71.79       74.96      3.56 o 
   7   2   7      436.62      459.81      6.81 o 
   8   2   7      252.58      258.53      8.28 o 
   9   2   7       48.29       45.06      4.52 o 
   0   3   7      523.79      517.57      4.65 o 
   1   3   7     1448.35     1488.52      6.19 o 
   2   3   7      889.79      941.69      6.71 o 
   3   3   7      649.99      618.65     12.40 o 
   4   3   7      127.94      126.28      2.60 o 
   5   3   7      169.67      162.44      3.26 o 
   6   3   7      132.87      119.73      3.98 o 
   7   3   7       43.56       48.13      3.63 o 
   8   3   7       81.05       95.38      6.03 o 
   9   3   7      109.82      121.81      6.77 o 
   0   4   7       44.40       39.97      2.24 o 
   1   4   7     1133.87     1167.78      5.49 o 
   2   4   7      766.24      783.83      8.82 o 
   3   4   7      417.20      402.98      5.72 o 
   4   4   7      531.58      546.97      7.03 o 
   5   4   7      538.41      547.52      5.11 o 
   6   4   7      126.52      123.69      5.03 o 
   7   4   7       38.51       48.70      4.79 o 
   8   4   7        0.70        7.43      2.81 o 
   9   4   7      292.22      296.38      8.95 o 
   0   5   7      759.86      786.77      6.15 o 
   1   5   7       95.86      110.57      2.35 o 
   2   5   7       98.10       96.59      2.06 o 
   3   5   7      111.61      109.35      3.86 o 
   4   5   7      234.64      244.92      5.52 o 
   5   5   7      326.86      318.95      6.66 o 
   6   5   7      477.09      469.83      7.92 o 
   7   5   7      219.74      213.38      6.61 o 
   8   5   7       54.01       58.74      5.54 o 
   9   5   7       80.88       82.74      5.89 o 
   0   6   7       28.66       32.90      3.07 o 
   1   6   7      430.63      416.98      3.80 o 
   2   6   7      247.44      267.91      3.82 o 
   3   6   7      317.27      332.42      5.28 o 
   4   6   7       71.11       57.75      3.85 o 
   5   6   7      233.78      203.91      5.49 o 
   6   6   7       32.77       30.75      3.62 o 
   7   6   7       48.52       51.63      4.76 o 
   8   6   7      150.70      154.38      9.22 o 
   0   7   7      995.05     1009.75     10.51 o 
   1   7   7       64.06       60.86      2.11 o 
   2   7   7      162.90      182.72      4.16 o 
   3   7   7      116.80      120.55      3.55 o 
   4   7   7      284.56      277.01      5.66 o 
   5   7   7      184.80      183.66      5.83 o 
   6   7   7       45.92       52.59      4.64 o 
   7   7   7      123.04      116.10      6.48 o 
   8   7   7        2.63        6.90      2.27 o 
   0   8   7      180.60      188.67      3.33 o 
   1   8   7      340.30      326.78      4.26 o 
   2   8   7       96.85       90.57      3.25 o 
   3   8   7      320.85      324.18      4.46 o 
   4   8   7        5.31        7.47      2.14 o 
   5   8   7      574.82      524.77      7.91 o 
   6   8   7      282.54      266.74      8.61 o 
   7   8   7        8.49       10.87      2.92 o 
   8   8   7       38.37       35.39      3.83 o 
   0   9   7        1.55        5.36      2.63 o 
   1   9   7     1243.75     1243.73      8.55 o 
   2   9   7      209.41      180.61      4.26 o 
   3   9   7      127.13      126.99      6.50 o 
   4   9   7       25.28       23.91      3.59 o 
   5   9   7       37.48       36.48      4.53 o 
   6   9   7      170.29      162.20      8.58 o 
   7   9   7      244.98      269.15     10.30 o 
   0  10   7        3.36       12.98      6.43 o 
   1  10   7      102.46      102.54      5.75 o 
   2  10   7      301.12      318.99     11.16 o 
   3  10   7      621.59      624.54     15.18 o 
   4  10   7       62.17       68.10      6.63 o 
   5  10   7      255.43      273.15     13.89 o 
   6  10   7        0.24       10.75      5.71 o 
   0  11   7       28.54       26.94      5.61 o 
   1  11   7      128.02      130.37      6.49 o 
   2  11   7       51.92       54.80      9.72 o 
   3  11   7      172.87      176.66     13.52 o 
   4  11   7      133.32      148.82     15.81 o 
   5  11   7        9.23        9.81      4.63 o 
   0  12   7      311.97      319.21     30.76 o 
   1  12   7      278.50      301.30     11.10 o 
   2  12   7      207.30      210.92      9.44 o 
   3  12   7       14.60       15.07      5.34 o 
   4  12   7        4.66       13.67      5.38 o 
   0  13   7      170.56      187.88     17.60 o 
   1  13   7      107.46      111.42     10.14 o 
   2  13   7       61.65       58.32      6.60 o 
   0   0   8     1851.39     1774.61     17.91 o 
   1   0   8     1220.20     1136.33     14.05 o 
   2   0   8        2.58       16.25      2.02 o 
   3   0   8      813.87      806.29      7.94 o 
   4   0   8       52.77       44.57      2.99 o 
   5   0   8      113.42       96.07      5.98 o 
   6   0   8       18.22       44.68      4.66 o 
   7   0   8       15.05        4.53      2.92 o 
   8   0   8       33.47       21.69      3.70 o 
   9   0   8      128.37      118.48      8.30 o 
   0   1   8     4888.82     5312.72     35.67 o 
   1   1   8     2677.71     2691.39     11.71 o 
   2   1   8      326.03      336.79      3.82 o 
   3   1   8     1069.42     1010.61      7.88 o 
   4   1   8      434.25      442.25      5.90 o 
   5   1   8      134.68      126.64      3.34 o 
   6   1   8       64.93       56.30      3.46 o 
   7   1   8       86.64       83.21      4.26 o 
   8   1   8      234.38      253.78      6.94 o 
   9   1   8       19.09       15.19      3.35 o 
   0   2   8     6630.82     6997.19     27.86 o 
   1   2   8     1528.39     1621.23      6.50 o 
   2   2   8      117.62      112.35      2.02 o 
   3   2   8       94.01      103.59      2.08 o 
   4   2   8       20.61       22.01      1.47 o 
   5   2   8       27.09       26.87      2.57 o 
   6   2   8     1770.66     1696.43     13.58 o 
   7   2   8      174.52      153.53      5.52 o 
   8   2   8       79.24       89.30      5.39 o 
   9   2   8       20.93       21.45      3.36 o 
   0   3   8      508.90      530.74      5.11 o 
   1   3   8     1057.82     1048.51      5.29 o 
   2   3   8      363.12      352.84      4.92 o 
   3   3   8      139.68      145.33      4.06 o 
   4   3   8      499.03      473.43      7.06 o 
   5   3   8      650.00      643.26      5.87 o 
   6   3   8      382.05      334.54      5.58 o 
   7   3   8       53.86       48.71      4.04 o 
   8   3   8      402.26      450.40      9.75 o 
   9   3   8       93.32       90.35      7.43 o 
   0   4   8     1375.75     1401.05     13.55 o 
   1   4   8     1085.44     1107.70      5.59 o 
   2   4   8      128.39      110.82      3.75 o 
   3   4   8      569.75      563.92      6.64 o 
   4   4   8      155.42      146.47      6.18 o 
   5   4   8      303.99      307.02      8.28 o 
   6   4   8      687.97      654.72      8.70 o 
   7   4   8       27.36       33.86      3.94 o 
   8   4   8      257.77      291.66      9.26 o 
   9   4   8       25.69       21.67      4.53 o 
   0   5   8       12.77       14.91      1.62 o 
   1   5   8      204.37      194.40      2.78 o 
   2   5   8      148.82      162.63      2.67 o 
   3   5   8      453.62      468.98      6.40 o 
   4   5   8      164.28      152.02      4.75 o 
   5   5   8      759.00      764.31      9.99 o 
   6   5   8      269.66      244.42      6.31 o 
   7   5   8      147.79      133.74      7.65 o 
   8   5   8      501.04      528.82      9.95 o 
   9   5   8      183.76      179.65      7.92 o 
   0   6   8      104.26      100.05      2.98 o 
   1   6   8      231.09      224.06      2.98 o 
   2   6   8      211.47      200.10      3.62 o 
   3   6   8      504.86      501.15      6.92 o 
   4   6   8      157.20      153.33      4.81 o 
   5   6   8      270.43      285.68      6.12 o 
   6   6   8      222.70      205.93      6.63 o 
   7   6   8       41.10       33.95      3.53 o 
   8   6   8       79.91       83.62      5.85 o 
   0   7   8      123.37      140.35      3.86 o 
   1   7   8      284.96      269.46      4.41 o 
   2   7   8      267.77      285.18      3.95 o 
   3   7   8       68.12       64.59      2.41 o 
   4   7   8      267.41      285.69      5.50 o 
   5   7   8      271.93      266.10      5.94 o 
   6   7   8      431.16      421.21      7.84 o 
   7   7   8        2.76        7.43      2.49 o 
   8   7   8       10.36        9.36      2.59 o 
   0   8   8      123.17      120.85      3.47 o 
   1   8   8      309.21      303.07      3.51 o 
   2   8   8      700.58      654.03      5.68 o 
   3   8   8      391.87      369.71      6.04 o 
   4   8   8     1083.31     1114.36     13.38 o 
   5   8   8       77.91       89.53      4.86 o 
   6   8   8      134.70      139.76      9.49 o 
   7   8   8      160.04      162.22      6.33 o 
   0   9   8       10.44       16.80      4.51 o 
   1   9   8        1.75        4.21      2.02 o 
   2   9   8      171.63      157.99      5.26 o 
   3   9   8      523.17      481.77      7.56 o 
   4   9   8      162.20      150.99      5.82 o 
   5   9   8       87.10       94.33      6.10 o 
   6   9   8       77.46       78.59      6.10 o 
   7   9   8       34.92       30.95      5.18 o 
   0  10   8       86.85       86.08      8.88 o 
   1  10   8       26.76       24.91      4.30 o 
   2  10   8       94.20       85.61      8.41 o 
   3  10   8       18.47       17.92      4.99 o 
   4  10   8       68.16       67.50      7.37 o 
   5  10   8       53.77       47.66      6.60 o 
   6  10   8       17.32       15.96      5.93 o 
   0  11   8       15.04       24.19      6.68 o 
   1  11   8      159.34      163.79      9.59 o 
   2  11   8       89.68       97.23      7.16 o 
   3  11   8      223.90      232.02     13.21 o 
   4  11   8       47.55       53.75      6.74 o 
   5  11   8      141.62      127.94      8.89 o 
   0  12   8       90.33       98.79     12.04 o 
   1  12   8      308.92      343.52     18.59 o 
   2  12   8       22.16       21.49      4.92 o 
   3  12   8       20.53       28.98      6.04 o 
   4  12   8      193.04      203.84     10.27 o 
   0  13   8       78.66       75.11     13.29 o 
   1  13   8       14.25        9.54      4.94 o 
   2  13   8       12.71        9.06      4.40 o 
   1   0   9      724.01      837.69     11.26 o 
   2   0   9      962.68     1044.86     14.53 o 
   3   0   9     1023.42     1086.11      9.71 o 
   4   0   9      577.78      542.42     10.32 o 
   5   0   9       92.25       79.11      4.52 o 
   6   0   9      663.81      648.39     11.52 o 
   7   0   9      283.20      279.49      9.83 o 
   8   0   9       13.75       16.02      3.89 o 
   9   0   9       16.52       18.98      4.64 o 
   0   1   9      835.21      814.47      8.32 o 
   1   1   9     1684.18     1660.65      9.31 o 
   2   1   9      522.19      489.78      4.80 o 
   3   1   9      128.17      142.09      2.57 o 
   4   1   9       23.50       22.69      2.20 o 
   5   1   9      204.55      198.97      3.86 o 
   6   1   9      651.36      666.35      7.92 o 
   7   1   9      425.81      331.78      5.96 o 
   8   1   9       72.74       79.02      5.24 o 
   9   1   9       19.92       18.52      3.83 o 
   0   2   9        5.26        1.95      2.00 o 
   1   2   9     1258.48     1340.66      8.62 o 
   2   2   9      128.69      112.79      2.22 o 
   3   2   9      181.73      185.56      3.01 o 
   4   2   9      456.09      437.83      4.32 o 
   5   2   9      147.59      156.27      3.13 o 
   6   2   9       81.80       72.37      3.38 o 
   7   2   9      628.11      682.46      9.53 o 
   8   2   9      472.39      492.46     10.15 o 
   9   2   9       60.75       62.83      4.93 o 
   0   3   9      299.18      291.07      4.27 o 
   1   3   9     1449.69     1534.66      8.60 o 
   2   3   9      680.32      697.10     11.32 o 
   3   3   9      138.45      137.17      4.25 o 
   4   3   9      141.96      153.62      4.59 o 
   5   3   9      829.90      793.17      8.85 o 
   6   3   9      205.96      194.65      4.03 o 
   7   3   9      228.86      233.42      7.08 o 
   8   3   9      115.03      127.95      6.09 o 
   9   3   9       10.57       13.53      3.52 o 
   0   4   9        9.58       16.07      1.86 o 
   1   4   9     1354.49     1401.90      8.38 o 
   2   4   9     1079.24     1090.36     10.55 o 
   3   4   9      526.31      482.54      7.56 o 
   4   4   9      182.10      183.08      4.97 o 
   5   4   9     2383.98     2347.07     17.74 o 
   6   4   9      137.02      149.72      5.44 o 
   7   4   9      233.58      234.00      7.45 o 
   8   4   9      287.73      280.80      8.58 o 
   9   4   9       49.21       45.58      4.89 o 
   0   5   9      130.12      143.43      3.48 o 
   1   5   9      523.48      539.04      7.10 o 
   2   5   9       64.76       63.28      3.67 o 
   3   5   9      177.17      171.32      6.26 o 
   4   5   9      297.85      321.98      6.00 o 
   5   5   9      749.76      714.07      8.42 o 
   6   5   9      368.59      385.75      9.62 o 
   7   5   9       53.64       60.21      4.39 o 
   8   5   9       25.46       23.26      3.69 o 
   9   5   9      163.54      165.50      9.40 o 
   0   6   9       63.94       84.22      3.39 o 
   1   6   9      613.66      641.77      6.38 o 
   2   6   9       67.21       67.80      3.17 o 
   3   6   9      518.28      522.68      8.08 o 
   4   6   9      148.40      131.57      4.59 o 
   5   6   9      245.83      216.01      6.29 o 
   6   6   9       93.72       97.19      5.06 o 
   7   6   9       95.55       88.72      6.08 o 
   8   6   9      185.17      175.25      8.03 o 
   0   7   9       63.80       62.86      3.01 o 
   1   7   9      550.68      527.56      4.71 o 
   2   7   9      108.78       99.27      2.84 o 
   3   7   9      279.97      295.69      5.38 o 
   4   7   9      537.01      518.93      6.94 o 
   5   7   9      175.65      177.71      5.35 o 
   6   7   9       59.15       51.74      4.27 o 
   7   7   9      468.09      509.30      9.94 o 
   8   7   9       13.37       10.32      3.09 o 
   0   8   9      267.19      256.17      6.18 o 
   1   8   9       67.93       70.74      3.02 o 
   2   8   9      420.77      417.21      5.15 o 
   3   8   9      508.04      512.18      6.29 o 
   4   8   9      236.58      202.26      5.12 o 
   5   8   9      137.30      146.80      5.32 o 
   6   8   9      171.01      184.69      5.91 o 
   7   8   9      136.68      133.30      6.12 o 
   0   9   9        6.11        4.86      2.85 o 
   1   9   9      694.04      655.99      7.76 o 
   2   9   9       28.27       29.05      2.92 o 
   3   9   9       73.31       70.20      4.54 o 
   4   9   9       25.98       30.61      3.60 o 
   5   9   9      264.66      255.47     15.46 o 
   6   9   9       46.79       46.69      4.96 o 
   7   9   9       27.76       28.75      5.95 o 
   0  10   9      281.59      274.81     16.98 o 
   1  10   9       68.38       74.73      6.37 o 
   2  10   9      293.96      330.67     12.48 o 
   3  10   9       72.14       68.05      6.63 o 
   4  10   9        8.66       17.21      4.73 o 
   5  10   9       16.10       21.45      6.12 o 
   6  10   9      436.33      477.61     17.04 o 
   0  11   9      406.30      405.09     13.14 o 
   1  11   9      199.14      209.45     11.14 o 
   2  11   9       27.68       28.05      6.76 o 
   3  11   9       97.60      103.88      7.94 o 
   4  11   9       91.05       83.82      7.33 o 
   5  11   9      176.87      185.61     18.32 o 
   0  12   9      201.34      218.73     18.29 o 
   1  12   9       76.54       72.40      9.47 o 
   2  12   9       98.86       79.17      7.54 o 
   3  12   9       89.74       93.63      9.51 o 
   0  13   9       36.74       34.38     10.14 o 
   1  13   9      118.89      119.34     14.37 o 
   0   0  10     7130.13     7759.45     50.94 o 
   1   0  10      325.94      368.55      5.69 o 
   2   0  10      694.83      650.04      8.89 o 
   3   0  10      124.18      120.61      4.05 o 
   4   0  10       16.13       22.47      2.64 o 
   5   0  10        2.08        4.15      3.21 o 
   6   0  10       23.11       13.46      4.11 o 
   7   0  10      316.92      372.91     11.82 o 
   8   0  10       87.47      108.01      9.15 o 
   9   0  10      276.95      290.27     13.21 o 
   0   1  10      702.44      769.47     14.43 o 
   1   1  10      477.83      505.51      7.80 o 
   2   1  10      220.28      222.22      3.69 o 
   3   1  10      175.86      173.26      3.25 o 
   4   1  10      839.78      825.35      6.17 o 
   5   1  10       67.56       54.90      2.51 o 
   6   1  10      391.26      368.60      6.21 o 
   7   1  10      489.92      438.81      7.28 o 
   8   1  10      161.04      170.75      6.39 o 
   9   1  10       32.68       30.53      4.23 o 
   0   2  10     7772.67     8383.65     51.87 o 
   1   2  10     1398.38     1447.77     13.83 o 
   2   2  10      332.31      300.99      3.39 o 
   3   2  10      507.48      516.44      4.48 o 
   4   2  10      343.27      367.79      3.85 o 
   5   2  10      264.64      242.59      3.72 o 
   6   2  10      730.27      640.69      8.42 o 
   7   2  10      276.16      250.21      7.71 o 
   8   2  10      215.87      218.81      6.34 o 
   9   2  10       52.66       62.67      5.68 o 
   0   3  10      382.17      443.51      5.78 o 
   1   3  10       10.87       11.04      1.71 o 
   2   3  10      265.97      275.43      5.06 o 
   3   3  10      425.65      412.61      6.03 o 
   4   3  10      170.23      171.55      6.66 o 
   5   3  10      674.65      680.19      9.10 o 
   6   3  10      217.96      192.38      5.78 o 
   7   3  10       97.69       88.77      5.02 o 
   8   3  10      174.19      177.51      6.71 o 
   9   3  10      183.51      197.67      7.51 o 
   0   4  10        0.90        6.55      2.00 o 
   1   4  10      118.47      128.73      4.32 o 
   2   4  10     1583.29     1611.54     12.33 o 
   3   4  10      622.28      598.16      8.95 o 
   4   4  10       56.67       51.04      3.59 o 
   5   4  10      341.74      324.18      7.42 o 
   6   4  10      236.67      219.64      6.82 o 
   7   4  10       37.28       42.79      4.22 o 
   8   4  10      142.24      138.47      6.06 o 
   9   4  10       35.78       35.84      4.26 o 
   0   5  10      742.36      797.81     13.16 o 
   1   5  10      568.01      567.29      4.81 o 
   2   5  10       26.23       28.97      2.84 o 
   3   5  10      640.25      643.62      8.41 o 
   4   5  10       41.01       52.91      3.77 o 
   5   5  10      857.26      825.67     10.25 o 
   6   5  10      459.53      423.66      7.36 o 
   7   5  10      165.92      164.04      6.20 o 
   8   5  10       11.21       10.88      2.88 o 
   0   6  10        1.86        6.37      2.58 o 
   1   6  10      316.28      294.56      4.31 o 
   2   6  10     1023.99     1042.84     10.40 o 
   3   6  10       10.96       12.06      2.58 o 
   4   6  10      174.90      174.21      5.71 o 
   5   6  10       17.94       14.50      3.16 o 
   6   6  10      228.88      213.99      6.41 o 
   7   6  10      196.95      201.33      7.56 o 
   8   6  10      328.04      343.59     12.01 o 
   0   7  10      471.91      479.54      8.37 o 
   1   7  10     1141.15     1145.58      9.93 o 
   2   7  10     1635.18     1597.19     15.18 o 
   3   7  10      309.55      279.02      5.60 o 
   4   7  10        0.44        5.34      2.31 o 
   5   7  10       65.43       75.13      4.12 o 
   6   7  10       23.68       25.84      3.31 o 
   7   7  10        7.80       11.67      3.14 o 
   8   7  10       26.14       25.06      3.61 o 
   0   8  10       23.48       23.69      4.10 o 
   1   8  10      756.73      765.48      6.34 o 
   2   8  10      834.39      781.57      8.39 o 
   3   8  10      199.27      177.67      5.28 o 
   4   8  10      340.20      322.55      6.45 o 
   5   8  10       66.90       70.59      3.97 o 
   6   8  10       37.36       29.01      3.28 o 
   7   8  10      219.19      210.15      7.73 o 
   0   9  10      165.93      156.02      7.15 o 
   1   9  10      408.20      403.22      7.98 o 
   2   9  10      140.76      118.16      4.70 o 
   3   9  10      141.50      134.92      5.11 o 
   4   9  10      149.92      160.21      5.92 o 
   5   9  10       13.13       11.72      3.47 o 
   6   9  10       72.34       65.24      6.33 o 
   0  10  10       20.94       20.75      5.97 o 
   1  10  10        4.33        9.28      4.33 o 
   2  10  10       51.19       35.12      4.76 o 
   3  10  10       33.56       40.62      6.29 o 
   4  10  10      229.66      270.80     17.09 o 
   5  10  10      116.64      106.98      9.03 o 
   6  10  10      376.90      395.87     13.90 o 
   0  11  10        3.46       11.65      8.41 o 
   1  11  10      116.96      113.57      7.76 o 
   2  11  10      151.54      137.72     10.94 o 
   3  11  10      220.95      236.12     13.58 o 
   4  11  10       47.03       58.84      7.94 o 
   5  11  10      218.95      230.46     16.71 o 
   0  12  10      326.96      321.23     62.51 o 
   1  12  10       30.41       35.71      8.46 o 
   2  12  10       78.78       70.20      9.70 o 
   3  12  10        5.87        8.99      4.30 o 
   1   0  11      197.59      200.59      4.78 o 
   2   0  11      396.15      411.90      6.29 o 
   3   0  11       37.36       42.97      3.86 o 
   4   0  11        0.08        4.75      2.52 o 
   5   0  11      178.72      181.53      6.54 o 
   6   0  11      438.34      390.44      8.62 o 
   7   0  11      140.61      154.98      6.31 o 
   8   0  11        9.84        9.44      4.94 o 
   9   0  11       35.78       40.38      6.44 o 
   0   1  11     1065.63     1072.55     16.42 o 
   1   1  11      217.51      209.69      3.38 o 
   2   1  11      241.73      243.03      3.88 o 
   3   1  11      493.47      473.75      6.68 o 
   4   1  11       73.99       68.90      2.55 o 
   5   1  11      402.72      413.50      5.30 o 
   6   1  11      197.47      174.62      5.14 o 
   7   1  11     1121.32     1107.80     11.33 o 
   8   1  11      142.92      152.24      6.40 o 
   9   1  11       94.09       90.04      6.67 o 
   0   2  11      664.46      690.58     11.26 o 
   1   2  11       81.66       78.29      3.93 o 
   2   2  11       89.37       86.84      3.34 o 
   3   2  11       42.81       45.85      1.98 o 
   4   2  11      123.02      122.39      3.08 o 
   5   2  11      298.89      292.39      4.89 o 
   6   2  11      196.91      186.02      4.30 o 
   7   2  11      130.64      135.78      5.92 o 
   8   2  11        7.50        9.29      2.85 o 
   9   2  11       31.90       39.98      4.91 o 
   0   3  11      202.73      203.99      9.28 o 
   1   3  11       17.67       16.34      1.58 o 
   2   3  11       12.54       17.10      1.27 o 
   3   3  11      425.68      405.67      6.21 o 
   4   3  11      122.50      109.57      4.74 o 
   5   3  11       37.23       34.28      3.61 o 
   6   3  11      398.97      389.44      8.33 o 
   7   3  11        1.50        5.41      2.76 o 
   8   3  11      110.40      115.32      5.26 o 
   9   3  11       41.53       43.65      5.20 o 
   0   4  11        0.58        2.12      1.93 o 
   1   4  11      269.01      267.03      3.50 o 
   2   4  11      571.99      589.62      9.06 o 
   3   4  11      397.53      375.73      7.36 o 
   4   4  11       26.50       19.68      2.82 o 
   5   4  11      330.00      333.73      6.54 o 
   6   4  11      428.99      432.82      7.59 o 
   7   4  11      250.50      232.55      6.66 o 
   8   4  11      512.10      552.77     11.89 o 
   9   4  11       85.01       71.84      5.73 o 
   0   5  11       14.60       17.53      2.52 o 
   1   5  11     1040.93     1044.05      8.41 o 
   2   5  11      103.83      112.55      4.69 o 
   3   5  11       24.77       25.68      3.05 o 
   4   5  11      600.09      600.98      8.51 o 
   5   5  11      324.86      302.17      6.25 o 
   6   5  11      248.67      239.34      6.82 o 
   7   5  11       59.26       68.76      4.68 o 
   8   5  11      191.77      203.99      6.92 o 
   0   6  11      362.28      395.76      7.71 o 
   1   6  11      739.05      725.61      6.25 o 
   2   6  11     1095.72     1043.80      9.56 o 
   3   6  11      231.38      230.68      5.58 o 
   4   6  11      367.70      380.50      7.06 o 
   5   6  11      580.34      554.02      8.05 o 
   6   6  11       83.64       93.71      4.74 o 
   7   6  11       75.20       71.92      4.68 o 
   8   6  11       76.58       66.20      4.79 o 
   0   7  11      867.66      825.89     11.03 o 
   1   7  11      476.25      477.26      5.94 o 
   2   7  11      508.39      537.39      7.05 o 
   3   7  11       54.11       45.96      3.04 o 
   4   7  11       47.06       44.31      3.39 o 
   5   7  11       63.32       60.65      3.77 o 
   6   7  11       41.01       44.91      3.89 o 
   7   7  11      168.61      159.35      6.16 o 
   0   8  11      523.53      523.61      8.52 o 
   1   8  11      436.57      446.80      5.51 o 
   2   8  11      324.95      309.11      5.27 o 
   3   8  11        1.56        6.01      2.25 o 
   4   8  11      205.02      190.32      5.32 o 
   5   8  11      213.40      224.51      5.53 o 
   6   8  11      216.44      236.43      7.45 o 
   7   8  11      247.65      235.13      8.18 o 
   0   9  11       42.19       46.22      4.99 o 
   1   9  11      236.53      227.70      6.76 o 
   2   9  11       31.00       37.56      3.41 o 
   3   9  11      328.73      344.40      7.12 o 
   4   9  11       96.08       89.97      5.28 o 
   5   9  11       66.19       71.87      5.15 o 
   6   9  11      128.72      123.55      9.21 o 
   0  10  11      161.79      152.84     15.47 o 
   1  10  11       30.04       35.37      6.20 o 
   2  10  11      262.90      284.93     10.19 o 
   3  10  11       88.58       69.67      7.45 o 
   4  10  11       21.82       22.28      5.32 o 
   5  10  11       90.82       96.28      8.69 o 
   0  11  11       18.77       17.21     11.00 o 
   1  11  11       33.75       41.01      5.20 o 
   2  11  11      104.87      124.60     10.09 o 
   3  11  11      102.50      123.84     13.95 o 
   4  11  11       82.37       77.74      6.76 o 
   0  12  11      405.49      430.60     23.77 o 
   1  12  11       68.85       72.36     11.48 o 
   2  12  11       55.77       59.03      6.49 o 
   3  12  11        7.37       15.47      7.36 o 
   0   0  12      682.62      696.84     38.78 o 
   1   0  12     1023.44      969.71     12.06 o 
   2   0  12       39.24       33.65      3.29 o 
   3   0  12      309.70      297.55      6.34 o 
   4   0  12       53.77       45.77      2.97 o 
   5   0  12       46.41       40.20      4.27 o 
   6   0  12        5.80        8.43      3.69 o 
   7   0  12       57.71       52.34      4.83 o 
   8   0  12       87.88       86.84      8.67 o 
   9   0  12        2.04        3.89      4.49 o 
   0   1  12       23.05       38.89      4.31 o 
   1   1  12      409.09      421.04      4.69 o 
   2   1  12      313.67      295.63      4.50 o 
   3   1  12      866.54      847.64      7.68 o 
   4   1  12      344.63      330.63      5.80 o 
   5   1  12       80.69       80.08      4.53 o 
   6   1  12       32.46       28.57      2.92 o 
   7   1  12      101.74      106.66      4.82 o 
   8   1  12       28.10       28.12      4.12 o 
   9   1  12      179.66      188.41      9.39 o 
   0   2  12      126.41      112.91      4.21 o 
   1   2  12      579.65      538.19      7.90 o 
   2   2  12      167.92      152.22      3.62 o 
   3   2  12     1450.63     1455.38      9.52 o 
   4   2  12      888.78      873.44      8.86 o 
   5   2  12      139.74      127.06      3.57 o 
   6   2  12       45.30       36.12      3.40 o 
   7   2  12      179.05      159.97      5.43 o 
   8   2  12       13.94       16.41      3.46 o 
   9   2  12       95.15       90.82      7.43 o 
   0   3  12     1487.12     1431.28     15.64 o 
   1   3  12     1293.42     1335.87      9.48 o 
   2   3  12      729.83      714.05      4.98 o 
   3   3  12      146.80      131.96      5.29 o 
   4   3  12      924.93      898.65     10.14 o 
   5   3  12      144.03      148.40      6.84 o 
   6   3  12      468.27      464.76      8.37 o 
   7   3  12       42.10       43.40      3.84 o 
   8   3  12      255.74      269.59      7.63 o 
   9   3  12      358.99      389.33     11.29 o 
   0   4  12      275.15      289.30      5.34 o 
   1   4  12      510.76      516.22      4.81 o 
   2   4  12       39.36       39.12      3.45 o 
   3   4  12      812.17      804.10      8.65 o 
   4   4  12      620.87      598.70      8.69 o 
   5   4  12      145.36      140.26      5.08 o 
   6   4  12      208.74      206.89      5.72 o 
   7   4  12       56.40       53.42      4.36 o 
   8   4  12      276.86      280.39      8.98 o 
   0   5  12      833.79      786.13     10.67 o 
   1   5  12       30.94       31.26      2.19 o 
   2   5  12       47.99       46.13      3.73 o 
   3   5  12      523.08      534.53      7.94 o 
   4   5  12      645.95      612.36     11.63 o 
   5   5  12      258.12      257.81      8.46 o 
   6   5  12      219.44      212.91      6.33 o 
   7   5  12       54.13       54.44      4.13 o 
   8   5  12       42.76       35.62      4.15 o 
   0   6  12        0.64        8.57      3.65 o 
   1   6  12      347.62      338.96      4.28 o 
   2   6  12      584.61      587.67      8.05 o 
   3   6  12      188.00      196.33      5.12 o 
   4   6  12      239.82      224.00      6.25 o 
   5   6  12      281.45      290.68      6.82 o 
   6   6  12       56.93       55.07      4.49 o 
   7   6  12       46.37       54.97      4.62 o 
   8   6  12      114.25      130.24      6.83 o 
   0   7  12      382.55      388.61      9.76 o 
   1   7  12      178.86      164.28      3.76 o 
   2   7  12      469.32      450.87      6.63 o 
   3   7  12      133.19      124.92      4.96 o 
   4   7  12      117.92      123.18      4.47 o 
   5   7  12      138.36      129.29      5.01 o 
   6   7  12        1.87        9.49      3.22 o 
   7   7  12       23.57       23.76      3.47 o 
   0   8  12       97.46       83.77      5.16 o 
   1   8  12      155.38      162.36      3.82 o 
   2   8  12       43.33       47.18      3.35 o 
   3   8  12      176.48      194.75      5.62 o 
   4   8  12      130.39      128.31      4.44 o 
   5   8  12       31.90       24.43      2.87 o 
   6   8  12       80.99       84.93      5.24 o 
   7   8  12      128.18      116.51      5.34 o 
   0   9  12       79.62       71.55      4.50 o 
   1   9  12      170.06      159.18      5.70 o 
   2   9  12       13.46       13.20      3.11 o 
   3   9  12       53.28       43.64      4.05 o 
   4   9  12       80.13       83.73      5.64 o 
   5   9  12       35.27       34.91      4.51 o 
   6   9  12      166.36      178.27      8.59 o 
   0  10  12       11.40        8.63      8.07 o 
   1  10  12       71.31       70.48      5.64 o 
   2  10  12       48.54       40.17      8.78 o 
   3  10  12      133.60      138.29      8.28 o 
   4  10  12      130.68      134.37      8.36 o 
   5  10  12       78.90       89.65     10.95 o 
   0  11  12      240.03      247.98     19.11 o 
   1  11  12        2.81        7.45      6.19 o 
   2  11  12       42.68       51.50      5.99 o 
   3  11  12       89.67       86.71      7.17 o 
   4  11  12       27.96       34.32      5.65 o 
   0  12  12      348.05      400.01     24.07 o 
   1  12  12       34.79       21.18      7.43 o 
   2  12  12      264.46      292.69     14.41 o 
   1   0  13      189.12      172.14     15.16 o 
   2   0  13     2012.75     2042.25     26.17 o 
   3   0  13     1096.17     1053.94     17.27 o 
   4   0  13      699.28      665.40      9.94 o 
   5   0  13       11.13       11.16      3.23 o 
   6   0  13        1.03        5.16      2.66 o 
   7   0  13      369.03      369.97     12.21 o 
   8   0  13        4.78       11.18      4.94 o 
   9   0  13        7.91        7.43      5.09 o 
   0   1  13       36.72       41.47      4.98 o 
   1   1  13      235.28      228.84      5.67 o 
   2   1  13     1655.20     1624.78     15.03 o 
   3   1  13      323.62      309.53      6.53 o 
   4   1  13      149.30      134.08      3.68 o 
   5   1  13      361.64      364.44      5.62 o 
   6   1  13       11.60       15.43      3.87 o 
   7   1  13       12.83       15.51      2.89 o 
   8   1  13       61.20       57.12      4.64 o 
   9   1  13       84.05       81.01      5.73 o 
   0   2  13       61.61       59.17      3.83 o 
   1   2  13      170.51      153.03      4.29 o 
   2   2  13      238.41      226.85      3.74 o 
   3   2  13      551.63      541.12      5.82 o 
   4   2  13      147.40      132.60      4.27 o 
   5   2  13      456.29      434.49      5.07 o 
   6   2  13      147.93      139.48      5.05 o 
   7   2  13        8.07        8.90      3.29 o 
   8   2  13       30.07       26.49      4.19 o 
   0   3  13       79.49       71.70      3.63 o 
   1   3  13      744.74      745.49      6.93 o 
   2   3  13      935.43      950.45      8.23 o 
   3   3  13      193.07      198.73      6.28 o 
   4   3  13      768.54      745.58      9.43 o 
   5   3  13       49.78       47.15      3.87 o 
   6   3  13      219.02      207.41      5.90 o 
   7   3  13       53.38       55.90      4.31 o 
   8   3  13       74.15       77.16      6.36 o 
   0   4  13      152.88      163.90      4.87 o 
   1   4  13      875.79      880.92     10.15 o 
   2   4  13      699.24      670.00      6.28 o 
   3   4  13      756.31      703.00      8.95 o 
   4   4  13      645.22      630.03      8.25 o 
   5   4  13      121.30      104.30      5.05 o 
   6   4  13      216.74      196.95      5.84 o 
   7   4  13       20.87       20.79      3.07 o 
   8   4  13       65.81       66.01      5.15 o 
   0   5  13      345.00      351.51      7.16 o 
   1   5  13      141.42      149.78      3.83 o 
   2   5  13      542.62      494.56      7.34 o 
   3   5  13       45.88       42.83      3.31 o 
   4   5  13     1330.46     1389.95     11.53 o 
   5   5  13      119.86      103.96      5.22 o 
   6   5  13       14.65       19.72      3.67 o 
   7   5  13       21.90       21.99      3.39 o 
   8   5  13      318.92      336.28      7.94 o 
   0   6  13      619.90      625.34      9.78 o 
   1   6  13      937.97      954.27      8.48 o 
   2   6  13       28.57       24.56      2.71 o 
   3   6  13      224.48      199.90      5.08 o 
   4   6  13      195.16      207.49      5.61 o 
   5   6  13       84.20       84.80      5.46 o 
   6   6  13       43.38       50.12      3.95 o 
   7   6  13       69.37       75.82      5.05 o 
   0   7  13      124.63      116.80      7.64 o 
   1   7  13      753.43      757.32      6.67 o 
   2   7  13      496.78      472.37      6.68 o 
   3   7  13      181.69      177.46      5.22 o 
   4   7  13      190.73      190.04      5.15 o 
   5   7  13      113.05      101.51      4.77 o 
   6   7  13      332.16      338.58     10.63 o 
   7   7  13      101.94      117.58      6.02 o 
   0   8  13      120.46      125.72      5.13 o 
   1   8  13      106.73      104.88      4.08 o 
   2   8  13       36.42       36.70      3.01 o 
   3   8  13      193.00      206.89      6.96 o 
   4   8  13       49.07       52.44      3.57 o 
   5   8  13      148.87      144.90      5.33 o 
   6   8  13       20.26       17.81      3.25 o 
   0   9  13      178.88      185.25      9.11 o 
   1   9  13       83.39       83.49      5.65 o 
   2   9  13      285.77      277.67      7.02 o 
   3   9  13       11.07       11.65      3.08 o 
   4   9  13      217.16      225.80      7.78 o 
   5   9  13       74.18       65.26      5.30 o 
   6   9  13       39.11       38.50      5.71 o 
   0  10  13        6.67       17.95     10.57 o 
   1  10  13       77.20       77.20      8.72 o 
   2  10  13      338.28      355.47     11.52 o 
   3  10  13      221.99      226.80      9.52 o 
   4  10  13      131.95      135.03     10.23 o 
   5  10  13      130.53      133.21      8.65 o 
   0  11  13      395.62      412.18     22.22 o 
   1  11  13       68.64       66.28      8.34 o 
   2  11  13       13.19       18.44      7.14 o 
   3  11  13       22.64       19.88      6.79 o 
   0  12  13      285.18      311.74     31.36 o 
   1  12  13      164.90      161.74     11.81 o 
   0   0  14       15.40       13.60      5.23 o 
   1   0  14      238.43      217.76      7.17 o 
   2   0  14      617.28      594.40      9.99 o 
   3   0  14     1377.50     1343.51     16.76 o 
   4   0  14     1534.24     1476.33     17.00 o 
   5   0  14       30.58       32.02      4.63 o 
   6   0  14      501.89      487.85     10.90 o 
   7   0  14       78.84       81.23      8.17 o 
   8   0  14      169.10      185.53     16.70 o 
   0   1  14       65.01       64.75      4.58 o 
   1   1  14     1260.52     1248.67      8.39 o 
   2   1  14      165.98      154.17      5.24 o 
   3   1  14     1548.45     1549.26     13.37 o 
   4   1  14      939.33      944.16      9.38 o 
   5   1  14       38.71       40.09      2.70 o 
   6   1  14       78.51       73.94      4.34 o 
   7   1  14      310.32      312.91      9.06 o 
   8   1  14       34.81       28.42      4.39 o 
   0   2  14        5.43        8.29      3.24 o 
   1   2  14      244.41      235.30      4.91 o 
   2   2  14     1256.07     1240.21     12.39 o 
   3   2  14     4203.54     4128.45     14.36 o 
   4   2  14     2000.01     1966.52     14.03 o 
   5   2  14       26.13       27.87      3.20 o 
   6   2  14      187.10      179.22      5.55 o 
   7   2  14       60.20       58.44      4.29 o 
   8   2  14       67.20       62.64      5.33 o 
   0   3  14       86.41       88.80      4.49 o 
   1   3  14       83.34       75.48      3.61 o 
   2   3  14      191.30      171.95      6.52 o 
   3   3  14     1364.50     1300.74     12.48 o 
   4   3  14      135.77      141.92      5.35 o 
   5   3  14      138.07      120.41      4.94 o 
   6   3  14       23.92       22.24      3.54 o 
   7   3  14      118.56      125.13      5.45 o 
   8   3  14       97.09      101.65      6.01 o 
   0   4  14     1126.94     1176.74     15.01 o 
   1   4  14      751.45      722.05      7.73 o 
   2   4  14      180.29      166.81      2.97 o 
   3   4  14      462.04      437.38      8.43 o 
   4   4  14      309.86      313.64      6.26 o 
   5   4  14      101.91      108.57      5.30 o 
   6   4  14      131.34      137.31      5.69 o 
   7   4  14       65.98       71.23      5.01 o 
   8   4  14       86.95       92.96      5.92 o 
   0   5  14      194.50      194.72      5.88 o 
   1   5  14      251.29      239.24      4.20 o 
   2   5  14      885.57      903.79     10.39 o 
   3   5  14     2074.08     2032.70     14.96 o 
   4   5  14       70.18       70.35      4.53 o 
   5   5  14       86.39       79.71      4.63 o 
   6   5  14       30.08       36.34      3.99 o 
   7   5  14      268.59      265.13      7.05 o 
   8   5  14      241.48      240.60      7.53 o 
   0   6  14      183.88      183.00      6.07 o 
   1   6  14       73.02       68.64      3.00 o 
   2   6  14      313.45      308.81      6.76 o 
   3   6  14      204.72      183.52      5.77 o 
   4   6  14       73.36       72.26      4.33 o 
   5   6  14        5.91        9.36      2.89 o 
   6   6  14      133.18      141.63      5.51 o 
   7   6  14       76.93       85.01      4.99 o 
   0   7  14       39.80       47.14      4.03 o 
   1   7  14      514.67      521.63      9.51 o 
   2   7  14      340.17      332.91      6.43 o 
   3   7  14       74.60       63.92      4.18 o 
   4   7  14       21.21       17.49      2.91 o 
   5   7  14       28.07       18.74      3.19 o 
   6   7  14       16.53       20.53      3.25 o 
   7   7  14       96.93      100.65      5.74 o 
   0   8  14      613.66      605.27      8.96 o 
   1   8  14       10.18       10.05      2.33 o 
   2   8  14      903.36      903.34      9.05 o 
   3   8  14      614.88      615.82      9.05 o 
   4   8  14       58.06       62.55      3.71 o 
   5   8  14      151.63      152.34      5.34 o 
   6   8  14      243.23      263.49      7.27 o 
   0   9  14       77.20       68.45     17.43 o 
   1   9  14       27.55       30.25      3.19 o 
   2   9  14      359.32      363.40      8.89 o 
   3   9  14      151.70      147.82      5.91 o 
   4   9  14       91.53       86.64      5.57 o 
   5   9  14      137.70      143.56      7.37 o 
   0  10  14       59.30       60.05     11.69 o 
   1  10  14       64.19       48.48     13.42 o 
   2  10  14       86.75       73.29      6.79 o 
   3  10  14       16.92       11.36      4.80 o 
   4  10  14      107.72      109.57      9.22 o 
   0  11  14       79.29       78.00     19.76 o 
   1  11  14      104.62      117.79      9.95 o 
   2  11  14      201.70      214.69     12.98 o 
   3  11  14       77.14       83.68      8.10 o 
   1   0  15      246.68      272.91      8.45 o 
   2   0  15      728.54      689.31     15.55 o 
   3   0  15      282.40      273.98      7.88 o 
   4   0  15        0.98        3.64      3.35 o 
   5   0  15        0.87        4.25      3.74 o 
   6   0  15        0.80        6.50      5.00 o 
   7   0  15      113.82      124.93      8.93 o 
   8   0  15      153.32      145.48      9.49 o 
   0   1  15      260.97      259.46      7.93 o 
   1   1  15      448.92      456.04      7.75 o 
   2   1  15      932.24      886.27      8.34 o 
   3   1  15      473.49      460.79      6.76 o 
   4   1  15     1435.21     1393.58      9.78 o 
   5   1  15      127.83      118.98      4.00 o 
   6   1  15       24.58       19.20      3.12 o 
   7   1  15      214.25      214.98      7.77 o 
   8   1  15       28.85       26.06      3.93 o 
   0   2  15       69.91       74.58      6.08 o 
   1   2  15      187.16      163.59      4.82 o 
   2   2  15      205.33      186.73      5.12 o 
   3   2  15      599.31      596.38      6.52 o 
   4   2  15       37.12       41.41      2.49 o 
   5   2  15      368.29      352.76      8.96 o 
   6   2  15       63.44       61.00      4.49 o 
   7   2  15       31.53       34.21      3.60 o 
   8   2  15       14.13       12.75      3.78 o 
   0   3  15      234.22      250.63      7.85 o 
   1   3  15      249.47      224.86      7.12 o 
   2   3  15      373.45      365.69      4.95 o 
   3   3  15      250.81      238.47      6.99 o 
   4   3  15      534.23      501.11      8.28 o 
   5   3  15       38.52       43.51      4.04 o 
   6   3  15       50.71       45.86      3.84 o 
   7   3  15      355.38      361.25      8.24 o 
   8   3  15       24.90       37.17      5.43 o 
   0   4  15       63.93       68.11      5.66 o 
   1   4  15      519.47      546.67      6.58 o 
   2   4  15      716.09      646.31      8.16 o 
   3   4  15      114.58      105.62      5.14 o 
   4   4  15      773.34      761.43      9.23 o 
   5   4  15      152.75      155.23      5.51 o 
   6   4  15      185.79      172.92      6.42 o 
   7   4  15      200.69      205.63      6.50 o 
   8   4  15      274.60      291.98     14.30 o 
   0   5  15      370.67      354.37      8.42 o 
   1   5  15      658.98      662.17      7.60 o 
   2   5  15       82.17       83.28      4.31 o 
   3   5  15      150.90      129.04      5.61 o 
   4   5  15      302.70      330.24      7.37 o 
   5   5  15       24.36       15.72      3.46 o 
   6   5  15       81.03       79.71      5.14 o 
   7   5  15       53.29       49.73      5.22 o 
   0   6  15        8.98        7.55      3.57 o 
   1   6  15       99.56       97.07      3.63 o 
   2   6  15      231.21      209.14      6.09 o 
   3   6  15      253.54      253.99      5.87 o 
   4   6  15      155.25      147.34      5.41 o 
   5   6  15      134.03      139.56      5.85 o 
   6   6  15      219.38      212.52      8.63 o 
   7   6  15       68.28       67.26      4.82 o 
   0   7  15       52.01       58.60      4.62 o 
   1   7  15      289.92      315.02      6.10 o 
   2   7  15      281.45      276.46      6.92 o 
   3   7  15       10.23        9.24      2.24 o 
   4   7  15      186.84      209.65      5.69 o 
   5   7  15      246.78      268.54      7.61 o 
   6   7  15      233.56      223.86      7.88 o 
   0   8  15       12.61       11.40      4.48 o 
   1   8  15        1.77        5.95      2.38 o 
   2   8  15      466.69      473.96     10.85 o 
   3   8  15      126.63      142.18      5.89 o 
   4   8  15       67.13       70.61      4.06 o 
   5   8  15       15.63       17.67      2.99 o 
   6   8  15       43.10       47.43      4.14 o 
   0   9  15        2.48        5.73      6.09 o 
   1   9  15       39.83       38.65      5.69 o 
   2   9  15      210.44      196.80      6.33 o 
   3   9  15      246.30      263.23     12.54 o 
   4   9  15       34.09       33.80      4.26 o 
   5   9  15      346.89      353.48     10.43 o 
   0  10  15       17.53       24.85      9.75 o 
   1  10  15       49.32       56.49      7.90 o 
   2  10  15       94.73      106.11      9.40 o 
   3  10  15       30.78       38.83      9.68 o 
   4  10  15       46.48       51.89      7.09 o 
   0  11  15      397.72      394.23     22.91 o 
   1  11  15      244.31      261.71     18.17 o 
   2  11  15       35.96       34.04      9.58 o 
   0   0  16      270.33      269.08     15.06 o 
   1   0  16       79.06       81.20      5.72 o 
   2   0  16      494.13      468.03      9.83 o 
   3   0  16      754.12      707.91     15.18 o 
   4   0  16      320.86      296.18      8.90 o 
   5   0  16        0.32        4.85      3.11 o 
   6   0  16       24.44       25.94      5.83 o 
   7   0  16       31.43       39.63      6.73 o 
   8   0  16        4.16       10.75      4.96 o 
   0   1  16      127.81      143.35      6.50 o 
   1   1  16      128.18      136.80      4.56 o 
   2   1  16      385.66      353.81      5.67 o 
   3   1  16      173.53      163.70      6.12 o 
   4   1  16       93.93       89.70      3.75 o 
   5   1  16      201.52      191.79      6.75 o 
   6   1  16        8.98       16.23      3.02 o 
   7   1  16       40.34       40.28      4.57 o 
   8   1  16       61.43       55.92      5.06 o 
   0   2  16        1.25        5.19      2.73 o 
   1   2  16       41.94       34.88      2.74 o 
   2   2  16      268.81      263.70      7.41 o 
   3   2  16     1097.46     1037.51     12.64 o 
   4   2  16       73.25       79.60      5.11 o 
   5   2  16      126.57      129.09      5.72 o 
   6   2  16       13.22       15.73      3.39 o 
   7   2  16       93.02       84.63      6.03 o 
   8   2  16       64.90       64.98      5.90 o 
   0   3  16       14.72       15.59      3.11 o 
   1   3  16      405.18      407.68      6.04 o 
   2   3  16     1056.48      989.86     10.26 o 
   3   3  16       11.26       15.49      2.73 o 
   4   3  16      318.08      309.27      7.17 o 
   5   3  16      140.23      142.32      6.42 o 
   6   3  16       32.71       30.05      3.76 o 
   7   3  16        8.19        7.41      3.04 o 
   8   3  16       45.54       44.40      4.69 o 
   0   4  16        4.04        7.94      3.59 o 
   1   4  16      270.88      259.65      5.39 o 
   2   4  16      158.39      152.00      4.48 o 
   3   4  16      139.56      149.16      5.89 o 
   4   4  16      100.06      110.32      4.95 o 
   5   4  16       18.57       21.07      3.27 o 
   6   4  16       29.76       27.68      3.69 o 
   7   4  16       48.40       50.84      4.31 o 
   0   5  16      208.47      179.11      5.97 o 
   1   5  16       69.10       58.26      3.70 o 
   2   5  16      481.58      467.56      7.26 o 
   3   5  16      514.96      522.00      8.97 o 
   4   5  16       12.98       15.52      3.24 o 
   5   5  16       24.48       22.01      3.16 o 
   6   5  16       12.60       11.41      3.02 o 
   7   5  16       74.51       71.52      5.19 o 
   0   6  16       60.68       81.09      5.69 o 
   1   6  16      229.68      233.07      6.14 o 
   2   6  16        1.08        9.84      3.01 o 
   3   6  16       99.84       93.71      4.37 o 
   4   6  16       11.56       13.63      2.79 o 
   5   6  16      130.04      121.18      5.95 o 
   6   6  16       11.31       11.51      3.09 o 
   7   6  16      218.60      221.24      8.92 o 
   0   7  16        0.70        5.64      2.79 o 
   1   7  16       24.36       20.54      2.69 o 
   2   7  16       77.15       75.48      4.31 o 
   3   7  16      133.68      138.61      5.98 o 
   4   7  16      205.70      216.15      6.66 o 
   5   7  16      175.22      179.67      5.72 o 
   6   7  16       82.32       90.61      5.45 o 
   0   8  16      426.95      416.91     10.24 o 
   1   8  16       32.37       39.16      3.62 o 
   2   8  16        9.68        9.26      2.34 o 
   3   8  16       42.68       44.17      3.55 o 
   4   8  16      130.01      128.82      4.98 o 
   5   8  16       44.74       39.84      3.55 o 
   0   9  16      102.16      108.72     12.00 o 
   1   9  16        0.00        4.99      2.59 o 
   2   9  16       32.23       34.01      4.34 o 
   3   9  16      103.89      107.21      6.59 o 
   4   9  16       71.15       69.30      5.23 o 
   0  10  16       29.34       37.66     10.14 o 
   1  10  16       75.84       94.19     22.24 o 
   2  10  16       59.63       61.91      8.40 o 
   3  10  16       86.35       89.16      9.30 o 
   0  11  16      132.11      166.66     18.46 o 
   1  11  16       32.53       29.76     11.04 o 
   1   0  17        2.65        7.59      3.20 o 
   2   0  17      345.70      329.23      8.36 o 
   3   0  17       26.10       27.35      4.12 o 
   4   0  17       84.34       89.64      5.55 o 
   5   0  17       56.90       48.71      6.26 o 
   6   0  17       20.88       31.53      9.78 o 
   7   0  17      614.31      652.06     15.81 o 
   8   0  17       80.49      104.71     10.58 o 
   0   1  17      171.42      170.01      7.45 o 
   1   1  17       17.15       18.33      2.39 o 
   2   1  17      333.51      297.88      5.50 o 
   3   1  17      248.73      230.39      5.64 o 
   4   1  17       69.86       62.83      3.46 o 
   5   1  17       32.25       37.15      3.40 o 
   6   1  17      128.69      133.67      6.08 o 
   7   1  17      122.83      122.41      6.20 o 
   8   1  17       43.86       38.86      4.51 o 
   0   2  17      145.98      146.01      7.08 o 
   1   2  17       45.85       49.81      3.46 o 
   2   2  17      314.28      312.40      6.79 o 
   3   2  17      138.40      134.69      5.24 o 
   4   2  17       88.11       97.34      4.82 o 
   5   2  17      548.48      543.65     10.40 o 
   6   2  17       42.26       41.37      4.48 o 
   7   2  17      113.10      111.57      6.35 o 
   0   3  17       27.19       26.65      4.01 o 
   1   3  17      326.43      325.48      6.52 o 
   2   3  17      255.26      251.19      5.61 o 
   3   3  17      169.87      160.34      7.44 o 
   4   3  17       24.91       32.74      3.72 o 
   5   3  17        0.82        6.57      2.38 o 
   6   3  17        0.95        6.59      2.89 o 
   7   3  17        4.64        5.68      3.20 o 
   0   4  17       39.30       25.50      4.25 o 
   1   4  17      346.77      315.50      6.58 o 
   2   4  17      161.70      148.10      5.79 o 
   3   4  17      110.96      106.68      4.97 o 
   4   4  17       12.78        7.70      2.89 o 
   5   4  17      145.48      152.29      6.91 o 
   6   4  17       25.78       17.26      3.42 o 
   7   4  17      216.12      229.17      7.61 o 
   0   5  17        0.10        7.24      3.35 o 
   1   5  17      466.46      459.77      7.12 o 
   2   5  17       61.64       67.69      4.10 o 
   3   5  17      144.90      146.53      5.51 o 
   4   5  17       93.03      102.02      5.22 o 
   5   5  17        8.87       10.95      2.92 o 
   6   5  17       35.31       35.02      4.77 o 
   7   5  17       89.61       81.83      5.32 o 
   0   6  17      219.18      202.63      6.97 o 
   1   6  17       96.88       78.17      4.42 o 
   2   6  17       27.13       22.77      3.13 o 
   3   6  17      128.85      119.30      5.66 o 
   4   6  17       54.16       55.94      4.12 o 
   5   6  17       54.04       55.45      4.37 o 
   6   6  17       22.02       24.56      3.62 o 
   0   7  17        7.37        6.29      4.23 o 
   1   7  17       96.04       90.88      4.30 o 
   2   7  17      223.17      208.16      5.94 o 
   3   7  17      311.04      313.84      6.69 o 
   4   7  17      253.91      241.59      7.04 o 
   5   7  17        2.46        9.82      3.22 o 
   6   7  17      131.08      142.32      5.96 o 
   0   8  17       80.60       92.69      6.52 o 
   1   8  17       71.90       66.34      4.10 o 
   2   8  17       32.58       32.29      3.53 o 
   3   8  17      244.39      253.64      8.10 o 
   4   8  17      276.56      314.40      8.21 o 
   5   8  17       77.55       70.48      4.53 o 
   0   9  17      158.57      183.77     20.13 o 
   1   9  17       76.01       84.47      9.25 o 
   2   9  17       62.80       66.91      5.44 o 
   3   9  17      325.04      322.96      8.50 o 
   4   9  17       36.90       39.55      5.58 o 
   1  10  17      298.82      352.89     15.38 o 
   2  10  17      233.53      263.39     17.74 o 
   3  10  17      437.47      497.38     18.08 o 
   0   0  18       62.09       62.51     11.65 o 
   1   0  18        8.88        7.77      2.91 o 
   2   0  18      386.94      373.29      9.01 o 
   3   0  18        9.22       13.73      3.82 o 
   4   0  18      376.36      388.58     10.04 o 
   5   0  18        0.05        6.41      4.60 o 
   6   0  18      183.59      194.16     11.17 o 
   7   0  18        1.06       16.40      6.69 o 
   0   1  18        0.05        8.74      3.73 o 
   1   1  18       49.92       59.58      4.31 o 
   2   1  18      244.63      229.07      5.45 o 
   3   1  18        9.26       10.47      2.17 o 
   4   1  18      694.57      681.35     13.35 o 
   5   1  18      455.01      441.34      7.79 o 
   6   1  18      412.53      464.14     10.07 o 
   7   1  18       53.29       54.38      5.23 o 
   0   2  18      464.92      446.89      8.90 o 
   1   2  18      224.14      197.31      5.17 o 
   2   2  18       21.14       19.99      2.60 o 
   3   2  18      104.32       96.64      4.18 o 
   4   2  18      161.16      162.29      6.45 o 
   5   2  18      133.51      133.63      5.44 o 
   6   2  18      221.97      229.63      8.62 o 
   7   2  18      554.60      601.87     14.36 o 
   0   3  18      466.23      396.43      8.51 o 
   1   3  18      634.75      633.83      9.83 o 
   2   3  18       87.57       83.42      4.68 o 
   3   3  18      198.85      189.63      6.89 o 
   4   3  18       72.29       81.09      5.13 o 
   5   3  18       15.25       16.37      3.16 o 
   6   3  18       31.53       38.30      4.03 o 
   7   3  18        5.55       14.06      3.94 o 
   0   4  18      168.00      160.91      7.75 o 
   1   4  18      170.95      165.02      4.88 o 
   2   4  18      177.33      173.58      5.64 o 
   3   4  18      547.42      568.00      8.85 o 
   4   4  18        2.52        6.84      2.73 o 
   5   4  18       40.89       40.25      3.97 o 
   6   4  18        8.46       15.34      3.17 o 
   7   4  18      223.78      247.39      9.29 o 
   0   5  18      714.11      662.82     10.33 o 
   1   5  18      718.19      682.46      8.45 o 
   2   5  18      138.57      150.99      5.56 o 
   3   5  18        7.31       10.32      2.57 o 
   4   5  18       93.14      110.39      5.13 o 
   5   5  18       62.20       58.00      5.03 o 
   6   5  18       88.70       98.36      6.12 o 
   0   6  18       13.30       23.87      5.83 o 
   1   6  18      287.18      277.82      7.08 o 
   2   6  18      205.50      225.21      6.22 o 
   3   6  18      186.17      197.40      6.46 o 
   4   6  18       93.39       91.44      4.57 o 
   5   6  18       29.01       22.80      3.18 o 
   6   6  18       44.79       41.85      4.10 o 
   0   7  18       13.03       18.16      5.03 o 
   1   7  18      102.65      111.13      4.70 o 
   2   7  18       89.02       99.79      4.66 o 
   3   7  18       19.21       18.71      2.83 o 
   4   7  18      258.52      283.09      8.06 o 
   5   7  18       52.27       53.39      4.28 o 
   0   8  18      118.56      124.24      7.69 o 
   1   8  18       71.88       60.40      4.19 o 
   2   8  18      241.90      236.05      6.71 o 
   3   8  18       81.31       94.49      4.67 o 
   4   8  18       70.25       78.98      4.18 o 
   0   9  18       53.99       54.23     10.23 o 
   1   9  18       30.73       30.52      6.09 o 
   2   9  18      109.14      125.61      7.90 o 
   3   9  18       95.94       95.58      8.35 o 
   0  10  18      288.75      289.83     19.97 o 
   1  10  18       23.31       18.20      6.56 o 
   2  10  18      177.85      194.04     14.79 o 
   1   0  19      287.96      263.00      9.73 o 
   2   0  19       12.07       10.17      3.32 o 
   3   0  19       16.84       14.40      3.65 o 
   4   0  19      204.15      201.32     15.21 o 
   5   0  19       61.87       61.55      6.50 o 
   6   0  19       93.75       91.24      7.41 o 
   7   0  19       16.21       12.58      4.74 o 
   0   1  19       32.69       21.62      3.87 o 
   1   1  19      660.81      613.52      8.27 o 
   2   1  19      235.76      218.63      7.28 o 
   3   1  19      255.23      254.23      5.80 o 
   4   1  19       17.21       17.74      3.31 o 
   5   1  19      122.00      127.55      6.59 o 
   6   1  19      194.13      201.48      7.91 o 
   7   1  19      324.30      362.45      9.42 o 
   0   2  19      115.96      111.57      6.73 o 
   1   2  19      531.06      510.29      7.49 o 
   2   2  19      355.92      333.99      8.97 o 
   3   2  19       76.77       72.35      5.49 o 
   4   2  19       87.92       84.57      5.18 o 
   5   2  19        2.27        8.00      2.92 o 
   6   2  19        3.43       10.23      3.12 o 
   7   2  19        7.16       11.71      4.01 o 
   0   3  19      120.56      110.16      6.94 o 
   1   3  19      418.64      422.75      6.73 o 
   2   3  19       46.25       51.58      4.19 o 
   3   3  19      575.78      563.73      9.18 o 
   4   3  19       97.18       94.09      5.33 o 
   5   3  19       49.87       50.86      4.68 o 
   6   3  19       29.00       27.88      3.77 o 
   7   3  19      332.18      387.49     12.59 o 
   0   4  19        0.42        6.93      3.29 o 
   1   4  19      399.28      401.41      8.97 o 
   2   4  19      415.00      403.16      8.02 o 
   3   4  19       35.06       39.44      4.45 o 
   4   4  19      580.57      586.37      9.01 o 
   5   4  19      102.14       97.89      5.25 o 
   6   4  19       22.32       21.34      3.66 o 
   0   5  19      214.93      199.29      7.76 o 
   1   5  19       64.93       63.90      3.87 o 
   2   5  19       49.99       60.83      4.76 o 
   3   5  19       17.18       16.16      3.30 o 
   4   5  19       21.22       22.53      3.49 o 
   5   5  19        8.08       11.40      3.16 o 
   6   5  19      184.91      189.47      6.60 o 
   0   6  19       24.81       26.10      5.42 o 
   1   6  19      100.83      103.18      4.52 o 
   2   6  19       57.17       54.64      4.25 o 
   3   6  19      265.86      281.23      7.89 o 
   4   6  19        5.58       10.46      3.20 o 
   5   6  19       76.12       86.09      4.85 o 
   0   7  19      165.44      173.35     14.18 o 
   1   7  19       75.46       72.41      4.74 o 
   2   7  19      108.83      119.40      4.68 o 
   3   7  19      327.04      343.75      7.59 o 
   4   7  19      102.47       97.77      4.97 o 
   5   7  19      250.67      263.75      6.88 o 
   0   8  19       15.62       17.48      4.11 o 
   1   8  19      162.50      161.91      5.94 o 
   2   8  19      131.33      126.40      5.79 o 
   3   8  19      222.76      239.68     12.93 o 
   4   8  19       78.69       81.61      5.16 o 
   0   9  19      128.46      128.01      9.23 o 
   1   9  19       72.19       73.15      6.78 o 
   2   9  19       29.01       30.66      4.53 o 
   3   9  19        2.71       10.27      4.59 o 
   0   0  20      285.09      229.33     10.64 o 
   1   0  20       89.50      103.81      6.87 o 
   2   0  20      441.98      427.81     10.92 o 
   3   0  20       27.35       30.54      4.79 o 
   4   0  20      429.14      454.37     19.03 o 
   5   0  20       13.90       25.07      9.84 o 
   6   0  20       85.41       96.35      8.28 o 
   0   1  20      369.87      353.84      9.92 o 
   1   1  20       50.76       46.96      3.63 o 
   2   1  20      211.29      213.97      6.56 o 
   3   1  20       16.56       15.20      2.84 o 
   4   1  20       56.27       55.55      4.45 o 
   5   1  20       44.59       48.07      4.84 o 
   6   1  20       29.05       33.73      4.82 o 
   0   2  20      512.30      441.31      9.28 o 
   1   2  20      177.69      159.49      6.23 o 
   2   2  20       17.85       17.10      2.42 o 
   3   2  20      147.35      141.87      6.11 o 
   4   2  20        6.39        9.75      2.65 o 
   5   2  20      112.03      113.99      6.14 o 
   6   2  20      310.65      334.03      9.41 o 
   0   3  20       28.22       39.95      5.05 o 
   1   3  20       39.91       39.34      3.12 o 
   2   3  20      107.09      109.27      5.46 o 
   3   3  20      248.33      237.48      8.98 o 
   4   3  20      121.84      124.21      5.69 o 
   5   3  20       15.17       24.05      3.81 o 
   6   3  20        7.02       12.61      3.44 o 
   0   4  20       53.36       47.16      5.16 o 
   1   4  20      136.09      141.92      5.76 o 
   2   4  20      446.23      443.30      8.78 o 
   3   4  20       69.31       81.37      5.10 o 
   4   4  20        0.06        5.29      2.43 o 
   5   4  20       14.00       20.91      3.95 o 
   6   4  20       19.47       18.25      3.57 o 
   0   5  20       98.22       87.76      8.24 o 
   1   5  20       47.02       52.72      3.73 o 
   2   5  20      578.85      606.90      8.77 o 
   3   5  20      110.11       92.51      5.90 o 
   4   5  20      141.59      161.43      7.83 o 
   5   5  20      181.01      192.84      6.96 o 
   0   6  20       52.38       48.75      8.31 o 
   1   6  20       90.65       93.07      5.37 o 
   2   6  20      257.86      259.27      6.37 o 
   3   6  20      298.03      329.03      8.40 o 
   4   6  20       18.32       21.27      3.96 o 
   5   6  20       23.60       26.34      3.51 o 
   0   7  20       61.50       58.68      5.48 o 
   1   7  20       16.91       22.43      3.81 o 
   2   7  20       24.59       25.53      3.65 o 
   3   7  20       78.31       77.40      4.99 o 
   4   7  20      365.43      400.23     13.51 o 
   0   8  20       49.82       43.53      7.41 o 
   1   8  20       56.30       56.81      4.99 o 
   2   8  20       73.78       79.03      5.77 o 
   3   8  20      102.71      102.44      6.12 o 
   0   9  20       67.79       77.08      8.60 o 
   1   9  20       56.74       51.70      5.97 o 
   1   0  21      396.96      408.47     11.54 o 
   2   0  21       10.85        8.33      3.69 o 
   3   0  21      418.59      456.00     11.84 o 
   4   0  21       99.40      102.74     13.38 o 
   5   0  21      136.11      146.24     12.63 o 
   6   0  21        2.78        9.66      4.41 o 
   0   1  21       49.21       51.35      5.14 o 
   1   1  21      649.78      638.42      8.04 o 
   2   1  21      273.72      274.06      8.11 o 
   3   1  21      161.20      162.18      8.07 o 
   4   1  21      221.78      225.40     13.01 o 
   5   1  21      259.88      266.14      8.70 o 
   6   1  21       59.47       62.92      5.50 o 
   0   2  21       63.35       61.53      6.35 o 
   1   2  21       58.92       62.46      4.12 o 
   2   2  21      247.28      249.21      8.98 o 
   3   2  21       73.88       79.36      5.75 o 
   4   2  21      124.68      124.03      6.24 o 
   5   2  21        8.12       17.92      4.41 o 
   6   2  21       47.14       50.10      5.12 o 
   0   3  21      201.54      197.70      8.58 o 
   1   3  21       61.17       56.50      4.25 o 
   2   3  21        7.67       10.33      2.83 o 
   3   3  21       43.48       38.89      4.22 o 
   4   3  21      332.25      347.60      8.98 o 
   5   3  21       15.59       15.43      3.76 o 
   6   3  21        7.49       10.24      3.43 o 
   0   4  21      217.02      202.34     15.06 o 
   1   4  21       93.94       96.43      5.07 o 
   2   4  21       59.85       70.63      4.61 o 
   3   4  21       12.03       16.06      3.22 o 
   4   4  21      208.87      232.19      7.36 o 
   5   4  21       38.68       32.42      3.96 o 
   0   5  21      298.25      320.63     14.15 o 
   1   5  21       62.20       73.50      4.74 o 
   2   5  21      100.17      101.84      4.89 o 
   3   5  21       94.17       99.50      5.45 o 
   4   5  21      159.09      174.08      7.23 o 
   5   5  21       54.84       47.72      4.56 o 
   0   6  21        2.98        8.31      3.94 o 
   1   6  21       26.00       31.29      4.00 o 
   2   6  21       42.14       46.84      3.85 o 
   3   6  21       16.85       16.91      3.56 o 
   4   6  21       71.33       75.64      4.98 o 
   0   7  21        2.23        5.45      4.12 o 
   1   7  21       10.81       10.44      4.06 o 
   2   7  21       19.11       12.78      3.03 o 
   3   7  21       72.32       68.46      4.90 o 
   0   8  21        6.82        5.43      4.31 o 
   1   8  21      153.36      154.57     17.22 o 
   2   8  21       30.98       19.99      4.37 o 
   0   0  22        3.74        3.45      4.46 o 
   1   0  22       46.14       52.51      5.45 o 
   2   0  22      214.00      230.75      9.95 o 
   3   0  22      312.67      337.19     13.43 o 
   4   0  22      356.40      367.17     23.99 o 
   5   0  22      100.20       92.76      9.75 o 
   6   0  22        9.40        9.80      6.47 o 
   0   1  22       15.93       21.61      4.09 o 
   1   1  22       31.08       22.96      2.91 o 
   2   1  22      184.83      162.27      8.30 o 
   3   1  22       87.30       91.06      5.56 o 
   4   1  22       64.62       61.04      6.22 o 
   5   1  22        6.22        9.75      3.57 o 
   0   2  22      107.87      123.71      8.45 o 
   1   2  22      192.44      201.22      5.91 o 
   2   2  22       14.49       19.49      3.78 o 
   3   2  22      122.30      132.78      6.80 o 
   4   2  22       15.16       14.15      3.88 o 
   5   2  22       32.40       35.39      4.67 o 
   0   3  22        6.46        8.18      3.78 o 
   1   3  22       21.64       25.65      3.21 o 
   2   3  22       70.34       66.39      4.60 o 
   3   3  22      164.68      186.85      7.95 o 
   4   3  22       79.89       83.11      5.64 o 
   5   3  22       90.99       83.21      8.83 o 
   0   4  22        0.14        5.42      4.29 o 
   1   4  22       17.87       17.63      3.30 o 
   2   4  22      142.38      148.77      7.66 o 
   3   4  22      285.53      291.85      7.09 o 
   4   4  22       54.34       55.02      4.88 o 
   5   4  22       48.33       40.74      5.48 o 
   0   5  22       25.49       31.92      5.16 o 
   1   5  22       35.40       46.82      4.26 o 
   2   5  22      307.28      324.75      7.20 o 
   3   5  22       38.22       30.49      3.86 o 
   4   5  22       48.65       52.03      4.08 o 
   0   6  22      166.11      167.75      8.74 o 
   1   6  22       15.30       16.55      4.78 o 
   2   6  22       49.19       54.81      5.11 o 
   3   6  22      154.90      159.80      7.33 o 
   4   6  22       37.41       31.40      4.25 o 
   0   7  22        0.18        7.26      4.29 o 
   1   7  22       11.23       15.47      3.72 o 
   2   7  22       23.89       23.90      3.69 o 
   0   8  22        8.38       10.12      3.79 o 
   1   0  23       32.48       38.57      5.29 o 
   2   0  23       44.15       48.97      5.13 o 
   3   0  23        0.08        6.18      3.98 o 
   4   0  23       47.76       42.55      8.81 o 
   5   0  23      175.98      203.67     22.26 o 
   0   1  23       47.84       46.78      5.08 o 
   1   1  23       10.80       10.32      2.22 o 
   2   1  23       31.23       29.06      3.62 o 
   3   1  23       86.94       80.60      9.14 o 
   4   1  23       75.05       76.13      8.23 o 
   5   1  23       37.99       34.71      4.64 o 
   0   2  23       28.16       33.31      6.02 o 
   1   2  23       46.54       43.58      4.12 o 
   2   2  23      550.36      572.44     12.02 o 
   3   2  23       88.87       84.16      6.68 o 
   4   2  23      232.38      221.76     11.41 o 
   5   2  23       27.75       33.78      4.69 o 
   0   3  23       44.95       35.07      6.00 o 
   1   3  23       17.03       23.28      3.86 o 
   2   3  23      231.06      230.61      6.77 o 
   3   3  23       33.96       34.43      5.19 o 
   4   3  23      304.18      333.47     11.97 o 
   0   4  23        2.05        8.72      4.73 o 
   1   4  23       57.59       56.46      4.52 o 
   2   4  23      115.82      119.07      5.48 o 
   3   4  23      272.96      273.14      7.88 o 
   4   4  23      289.16      317.18      8.42 o 
   0   5  23        0.63       11.35      5.43 o 
   1   5  23        1.57        4.78      3.13 o 
   2   5  23      172.03      197.17      8.44 o 
   3   5  23       13.57       15.14      2.96 o 
   0   6  23       20.50       25.30      5.32 o 
   1   6  23      108.31      110.81      6.14 o 
   2   6  23       67.33       68.06      5.00 o 
   3   6  23       89.59       82.20      6.77 o 
   0   7  23       22.74       19.00      4.69 o 
   1   7  23       34.81       37.41      5.03 o 
   0   0  24        1.33        5.17      4.04 o 
   1   0  24        0.54        8.19      3.15 o 
   2   0  24      430.06      476.89     13.23 o 
   3   0  24        8.49       13.15      5.48 o 
   4   0  24      524.81      543.50     22.67 o 
   0   1  24       33.26       25.87      4.38 o 
   1   1  24       27.68       28.85      3.85 o 
   2   1  24      103.72      104.22      7.16 o 
   3   1  24      197.01      185.43     16.34 o 
   4   1  24      599.81      641.71     19.21 o 
   0   2  24        0.10        5.46      3.44 o 
   1   2  24       42.74       38.87      4.56 o 
   2   2  24      302.75      317.84      7.62 o 
   3   2  24      104.49       79.27     10.33 o 
   4   2  24      180.78      200.42      9.29 o 
   0   3  24       37.82       36.81      6.85 o 
   1   3  24      143.39      152.26      6.09 o 
   2   3  24      163.80      154.61      6.18 o 
   3   3  24      619.46      659.69     11.16 o 
   4   3  24      151.76      159.62     15.65 o 
   0   4  24        0.65        4.11      4.41 o 
   1   4  24       53.93       48.86      4.66 o 
   2   4  24      196.94      208.40     10.60 o 
   3   4  24       38.07       25.13      3.48 o 
   0   5  24       95.73       93.22      7.44 o 
   1   5  24       11.82       15.60      3.54 o 
   2   5  24       40.99       44.39      4.44 o 
   0   6  24      541.06      619.33     27.17 o 
   1   6  24       95.55       97.22      5.78 o 
   1   0  25       27.39       24.51      4.51 o 
   2   0  25      121.47      118.41     13.17 o 
   3   0  25      528.81      578.37     19.38 o 
   0   1  25       25.78       18.57      4.25 o 
   1   1  25       41.22       36.91      3.78 o 
   2   1  25       58.64       56.90      5.30 o 
   3   1  25      170.29      140.08     13.18 o 
   0   2  25       40.78       41.76      9.03 o 
   1   2  25        0.44        2.97      2.27 o 
   2   2  25       51.87       46.38      4.49 o 
   3   2  25       52.19       44.50      5.58 o 
   0   3  25        8.36        9.10      5.48 o 
   1   3  25       20.69       22.15      4.36 o 
   2   3  25      295.61      325.86      8.00 o 
   3   3  25       70.91       72.94      5.76 o 
   0   4  25        0.01        6.23      3.81 o 
   1   4  25      106.21      108.88      7.10 o 
   2   4  25      124.23      135.67      6.29 o 
   0   5  25       43.21       34.19      5.73 o 
   1   5  25       61.78       53.81      5.09 o 
   0   0  26       28.20       26.81      6.87 o 
   1   0  26        0.29        3.45      3.78 o 
   2   0  26       70.38       75.98     13.65 o 
   0   1  26       51.48       48.13      7.81 o 
   1   1  26       16.20       16.22      3.24 o 
   2   1  26      124.54      124.64      8.61 o 
   0   2  26      142.26      162.27     27.97 o 
   1   2  26       15.38       16.76      3.90 o 
   2   2  26       43.17       32.65      4.86 o 
   0   3  26        0.27        5.45      5.01 o 
   1   3  26       22.45       19.62      3.76 o 
                                                 
